# Supplementary material for: The impact of food availability on tumorigenesis is evolutionarily conserved
Source: Sci Rep. 2023 Nov 14;13:19825. doi: 10.1038/s41598-023-46896-1 (PMC10645767; doi:10.1038/s41598-023-46896-1)
Supplement: Supplementary file 1 — Supplementary Information 1. [file 41598_2023_46896_MOESM1_ESM.zip]

Archive with 7 entries (7 files):
- juvenile_zebrafish.csv
- three_months_old_zebrafish.csv
- wild_hydras.csv
- zebrafish.R
- five_weeks_old_hydras.csv
- hydra.R
- juvenile_hydras.csv
