# Supplementary material for: The impact of food availability on tumorigenesis is evolutionarily conserved
Source: Sci Rep. 2023 Nov 14;13:19825. doi: 10.1038/s41598-023-46896-1 (PMC10645767; doi:10.1038/s41598-023-46896-1)
Supplement: Supplementary file 1 — Supplementary Information 1. [file 41598_2023_46896_MOESM1_ESM.zip › juvenile_zebrafish.csv]

Strain	Status	ID	Diet	Death	Death_Date	Nevi	Nevi_Date	Start_Date	Survival_time	Nevi_time	Survey_date
AB	Control	1	HF	1	26/01/2022	0	NA	05/01/2022	21	NA	28/07/2022
AB	Control	2	HF	1	26/01/2022	0	NA	05/01/2022	21	NA	28/07/2022
AB	Control	3	HF	1	26/01/2022	0	NA	05/01/2022	21	NA	28/07/2022
AB	Control	4	HF	1	26/01/2022	0	NA	05/01/2022	21	NA	28/07/2022
AB	Control	5	HF	1	02/02/2022	0	NA	05/01/2022	28	NA	28/07/2022
AB	Control	6	HF	1	02/02/2022	0	NA	05/01/2022	28	NA	28/07/2022
AB	Control	7	HF	1	02/02/2022	0	NA	05/01/2022	28	NA	28/07/2022
AB	Control	8	HF	1	09/02/2022	0	NA	05/01/2022	35	NA	28/07/2022
AB	Control	9	HF	1	16/02/2022	0	NA	05/01/2022	42	NA	28/07/2022
AB	Control	10	HF	1	16/02/2022	0	NA	05/01/2022	42	NA	28/07/2022
AB	Control	11	HF	1	16/02/2022	0	NA	05/01/2022	42	NA	28/07/2022
AB	Control	12	HF	1	23/02/2022	0	NA	05/01/2022	49	NA	28/07/2022
AB	Control	13	HF	1	23/02/2022	0	NA	05/01/2022	49	NA	28/07/2022
AB	Control	14	HF	1	08/03/2022	0	NA	05/01/2022	62	NA	28/07/2022
AB	Control	15	HF	1	08/03/2022	0	NA	05/01/2022	62	NA	28/07/2022
AB	Control	16	HF	1	08/03/2022	0	NA	05/01/2022	62	NA	28/07/2022
AB	Control	17	HF	1	08/03/2022	0	NA	05/01/2022	62	NA	28/07/2022
AB	Control	18	HF	1	15/03/2022	0	NA	05/01/2022	69	NA	28/07/2022
AB	Control	19	HF	1	15/03/2022	0	NA	05/01/2022	69	NA	28/07/2022
AB	Control	20	HF	1	29/03/2022	0	NA	05/01/2022	83	NA	28/07/2022
AB	Control	21	HF	1	17/05/2022	0	NA	05/01/2022	132	NA	28/07/2022
AB	Control	22	HF	1	13/07/2022	0	NA	05/01/2022	189	NA	28/07/2022
AB	Control	23	HF	0	NA	0	NA	05/01/2022	NA	NA	28/07/2022
AB	Control	24	HF	0	NA	0	NA	05/01/2022	NA	NA	28/07/2022
AB	Control	25	HF	0	NA	0	NA	05/01/2022	NA	NA	28/07/2022
AB	Control	26	HF	0	NA	0	NA	05/01/2022	NA	NA	28/07/2022
AB	Control	27	HF	0	NA	0	NA	05/01/2022	NA	NA	28/07/2022
AB	Control	28	HF	0	NA	0	NA	05/01/2022	NA	NA	28/07/2022
AB	Control	29	HF	0	NA	0	NA	05/01/2022	NA	NA	28/07/2022
AB	Control	30	HF	0	NA	0	NA	05/01/2022	NA	NA	28/07/2022
AB	Control	31	HF	0	NA	0	NA	05/01/2022	NA	NA	28/07/2022
AB	Control	32	HF	0	NA	0	NA	05/01/2022	NA	NA	28/07/2022
AB	Control	33	HF	0	NA	0	NA	05/01/2022	NA	NA	28/07/2022
AB	Control	34	HF	0	NA	0	NA	05/01/2022	NA	NA	28/07/2022
AB	Control	35	HF	0	NA	0	NA	05/01/2022	NA	NA	28/07/2022
AB	Control	36	HF	0	NA	0	NA	05/01/2022	NA	NA	28/07/2022
AB	Control	37	HF	0	NA	0	NA	05/01/2022	NA	NA	28/07/2022
AB	Control	38	HF	0	NA	0	NA	05/01/2022	NA	NA	28/07/2022
AB	Control	39	HF	0	NA	0	NA	05/01/2022	NA	NA	28/07/2022
AB	Control	40	HF	0	NA	0	NA	05/01/2022	NA	NA	28/07/2022
AB	Control	41	HF	0	NA	0	NA	05/01/2022	NA	NA	28/07/2022
AB	Control	42	HF	0	NA	0	NA	05/01/2022	NA	NA	28/07/2022
AB	Control	43	HF	0	NA	0	NA	05/01/2022	NA	NA	28/07/2022
AB	Control	44	HF	0	NA	0	NA	05/01/2022	NA	NA	28/07/2022
AB	Control	45	HF	0	NA	0	NA	05/01/2022	NA	NA	28/07/2022
AB	Control	46	HF	0	NA	0	NA	05/01/2022	NA	NA	28/07/2022
AB	Control	47	HF	0	NA	0	NA	05/01/2022	NA	NA	28/07/2022
AB	Control	48	HF	0	NA	0	NA	05/01/2022	NA	NA	28/07/2022
AB	Control	49	HF	0	NA	0	NA	05/01/2022	NA	NA	28/07/2022
AB	Control	50	HF	0	NA	0	NA	05/01/2022	NA	NA	28/07/2022
AB	Control	1	HI	1	26/01/2022	0	NA	05/01/2022	21	NA	28/07/2022
AB	Control	2	HI	1	26/01/2022	0	NA	05/01/2022	21	NA	28/07/2022
AB	Control	3	HI	1	26/01/2022	0	NA	05/01/2022	21	NA	28/07/2022
AB	Control	4	HI	1	26/01/2022	0	NA	05/01/2022	21	NA	28/07/2022
AB	Control	5	HI	1	26/01/2022	0	NA	05/01/2022	21	NA	28/07/2022
AB	Control	6	HI	1	26/01/2022	0	NA	05/01/2022	21	NA	28/07/2022
AB	Control	7	HI	1	02/02/2022	0	NA	05/01/2022	28	NA	28/07/2022
AB	Control	8	HI	1	02/02/2022	0	NA	05/01/2022	28	NA	28/07/2022
AB	Control	9	HI	1	02/02/2022	0	NA	05/01/2022	28	NA	28/07/2022
AB	Control	10	HI	1	02/02/2022	0	NA	05/01/2022	28	NA	28/07/2022
AB	Control	11	HI	1	02/02/2022	0	NA	05/01/2022	28	NA	28/07/2022
AB	Control	12	HI	1	09/02/2022	0	NA	05/01/2022	35	NA	28/07/2022
AB	Control	13	HI	1	09/02/2022	0	NA	05/01/2022	35	NA	28/07/2022
AB	Control	14	HI	1	09/02/2022	0	NA	05/01/2022	35	NA	28/07/2022
AB	Control	15	HI	1	16/02/2022	0	NA	05/01/2022	42	NA	28/07/2022
AB	Control	16	HI	1	23/02/2022	0	NA	05/01/2022	49	NA	28/07/2022
AB	Control	17	HI	1	23/02/2022	0	NA	05/01/2022	49	NA	28/07/2022
AB	Control	18	HI	1	23/02/2022	0	NA	05/01/2022	49	NA	28/07/2022
AB	Control	19	HI	1	23/02/2022	0	NA	05/01/2022	49	NA	28/07/2022
AB	Control	20	HI	1	01/03/2022	0	NA	05/01/2022	55	NA	28/07/2022
AB	Control	21	HI	1	01/03/2022	0	NA	05/01/2022	55	NA	28/07/2022
AB	Control	22	HI	1	01/03/2022	0	NA	05/01/2022	55	NA	28/07/2022
AB	Control	23	HI	1	08/03/2022	0	NA	05/01/2022	62	NA	28/07/2022
AB	Control	24	HI	1	15/03/2022	0	NA	05/01/2022	69	NA	28/07/2022
AB	Control	25	HI	1	22/03/2022	0	NA	05/01/2022	76	NA	28/07/2022
AB	Control	26	HI	0	NA	0	NA	05/01/2022	NA	NA	28/07/2022
AB	Control	27	HI	0	NA	0	NA	05/01/2022	NA	NA	28/07/2022
AB	Control	28	HI	0	NA	0	NA	05/01/2022	NA	NA	28/07/2022
AB	Control	29	HI	0	NA	0	NA	05/01/2022	NA	NA	28/07/2022
AB	Control	30	HI	0	NA	0	NA	05/01/2022	NA	NA	28/07/2022
AB	Control	31	HI	0	NA	0	NA	05/01/2022	NA	NA	28/07/2022
AB	Control	32	HI	0	NA	0	NA	05/01/2022	NA	NA	28/07/2022
AB	Control	33	HI	0	NA	0	NA	05/01/2022	NA	NA	28/07/2022
AB	Control	34	HI	0	NA	0	NA	05/01/2022	NA	NA	28/07/2022
AB	Control	35	HI	0	NA	0	NA	05/01/2022	NA	NA	28/07/2022
AB	Control	36	HI	0	NA	0	NA	05/01/2022	NA	NA	28/07/2022
AB	Control	37	HI	0	NA	0	NA	05/01/2022	NA	NA	28/07/2022
AB	Control	38	HI	0	NA	0	NA	05/01/2022	NA	NA	28/07/2022
AB	Control	39	HI	0	NA	0	NA	05/01/2022	NA	NA	28/07/2022
AB	Control	40	HI	0	NA	0	NA	05/01/2022	NA	NA	28/07/2022
AB	Control	41	HI	0	NA	0	NA	05/01/2022	NA	NA	28/07/2022
AB	Control	42	HI	0	NA	0	NA	05/01/2022	NA	NA	28/07/2022
AB	Control	43	HI	0	NA	0	NA	05/01/2022	NA	NA	28/07/2022
AB	Control	44	HI	0	NA	0	NA	05/01/2022	NA	NA	28/07/2022
AB	Control	45	HI	0	NA	0	NA	05/01/2022	NA	NA	28/07/2022
AB	Control	46	HI	0	NA	0	NA	05/01/2022	NA	NA	28/07/2022
AB	Control	47	HI	0	NA	0	NA	05/01/2022	NA	NA	28/07/2022
AB	Control	48	HI	0	NA	0	NA	05/01/2022	NA	NA	28/07/2022
AB	Control	49	HI	0	NA	0	NA	05/01/2022	NA	NA	28/07/2022
AB	Control	50	HI	0	NA	0	NA	05/01/2022	NA	NA	28/07/2022
AB	Control	1	LF	1	26/01/2022	0	NA	05/01/2022	21	NA	28/07/2022
AB	Control	2	LF	1	26/01/2022	0	NA	05/01/2022	21	NA	28/07/2022
AB	Control	3	LF	1	26/01/2022	0	NA	05/01/2022	21	NA	28/07/2022
AB	Control	4	LF	1	02/02/2022	0	NA	05/01/2022	28	NA	28/07/2022
AB	Control	5	LF	1	02/02/2022	0	NA	05/01/2022	28	NA	28/07/2022
AB	Control	6	LF	1	02/02/2022	0	NA	05/01/2022	28	NA	28/07/2022
AB	Control	7	LF	1	02/02/2022	0	NA	05/01/2022	28	NA	28/07/2022
AB	Control	8	LF	1	02/02/2022	0	NA	05/01/2022	28	NA	28/07/2022
AB	Control	9	LF	1	02/02/2022	0	NA	05/01/2022	28	NA	28/07/2022
AB	Control	10	LF	1	09/02/2022	0	NA	05/01/2022	35	NA	28/07/2022
AB	Control	11	LF	1	16/02/2022	0	NA	05/01/2022	42	NA	28/07/2022
AB	Control	12	LF	1	16/02/2022	0	NA	05/01/2022	42	NA	28/07/2022
AB	Control	13	LF	1	16/02/2022	0	NA	05/01/2022	42	NA	28/07/2022
AB	Control	14	LF	1	16/02/2022	0	NA	05/01/2022	42	NA	28/07/2022
AB	Control	15	LF	1	23/02/2022	0	NA	05/01/2022	49	NA	28/07/2022
AB	Control	16	LF	1	23/02/2022	0	NA	05/01/2022	49	NA	28/07/2022
AB	Control	17	LF	1	01/03/2022	0	NA	05/01/2022	55	NA	28/07/2022
AB	Control	18	LF	1	08/03/2022	0	NA	05/01/2022	62	NA	28/07/2022
AB	Control	19	LF	1	08/03/2022	0	NA	05/01/2022	62	NA	28/07/2022
AB	Control	20	LF	1	08/03/2022	0	NA	05/01/2022	62	NA	28/07/2022
AB	Control	21	LF	1	29/03/2022	0	NA	05/01/2022	83	NA	28/07/2022
AB	Control	22	LF	1	05/04/2022	0	NA	05/01/2022	90	NA	28/07/2022
AB	Control	23	LF	1	05/07/2022	0	NA	05/01/2022	181	NA	28/07/2022
AB	Control	24	LF	0	NA	0	NA	05/01/2022	NA	NA	28/07/2022
AB	Control	25	LF	0	NA	0	NA	05/01/2022	NA	NA	28/07/2022
AB	Control	26	LF	0	NA	0	NA	05/01/2022	NA	NA	28/07/2022
AB	Control	27	LF	0	NA	0	NA	05/01/2022	NA	NA	28/07/2022
AB	Control	28	LF	0	NA	0	NA	05/01/2022	NA	NA	28/07/2022
AB	Control	29	LF	0	NA	0	NA	05/01/2022	NA	NA	28/07/2022
AB	Control	30	LF	0	NA	0	NA	05/01/2022	NA	NA	28/07/2022
AB	Control	31	LF	0	NA	0	NA	05/01/2022	NA	NA	28/07/2022
AB	Control	32	LF	0	NA	0	NA	05/01/2022	NA	NA	28/07/2022
AB	Control	33	LF	0	NA	0	NA	05/01/2022	NA	NA	28/07/2022
AB	Control	34	LF	0	NA	0	NA	05/01/2022	NA	NA	28/07/2022
AB	Control	35	LF	0	NA	0	NA	05/01/2022	NA	NA	28/07/2022
AB	Control	36	LF	0	NA	0	NA	05/01/2022	NA	NA	28/07/2022
AB	Control	37	LF	0	NA	0	NA	05/01/2022	NA	NA	28/07/2022
AB	Control	38	LF	0	NA	0	NA	05/01/2022	NA	NA	28/07/2022
AB	Control	39	LF	0	NA	0	NA	05/01/2022	NA	NA	28/07/2022
AB	Control	40	LF	0	NA	0	NA	05/01/2022	NA	NA	28/07/2022
AB	Control	41	LF	0	NA	0	NA	05/01/2022	NA	NA	28/07/2022
AB	Control	42	LF	0	NA	0	NA	05/01/2022	NA	NA	28/07/2022
AB	Control	43	LF	0	NA	0	NA	05/01/2022	NA	NA	28/07/2022
AB	Control	44	LF	0	NA	0	NA	05/01/2022	NA	NA	28/07/2022
AB	Control	45	LF	0	NA	0	NA	05/01/2022	NA	NA	28/07/2022
AB	Control	46	LF	0	NA	0	NA	05/01/2022	NA	NA	28/07/2022
AB	Control	47	LF	0	NA	0	NA	05/01/2022	NA	NA	28/07/2022
AB	Control	48	LF	0	NA	0	NA	05/01/2022	NA	NA	28/07/2022
AB	Control	49	LF	0	NA	0	NA	05/01/2022	NA	NA	28/07/2022
AB	Control	50	LF	0	NA	0	NA	05/01/2022	NA	NA	28/07/2022
AB	Control	1	LI	1	26/01/2022	0	NA	05/01/2022	21	NA	28/07/2022
AB	Control	2	LI	1	26/01/2022	0	NA	05/01/2022	21	NA	28/07/2022
AB	Control	3	LI	1	26/01/2022	0	NA	05/01/2022	21	NA	28/07/2022
AB	Control	4	LI	1	26/01/2022	0	NA	05/01/2022	21	NA	28/07/2022
AB	Control	5	LI	1	26/01/2022	0	NA	05/01/2022	21	NA	28/07/2022
AB	Control	6	LI	1	02/02/2022	0	NA	05/01/2022	28	NA	28/07/2022
AB	Control	7	LI	1	02/02/2022	0	NA	05/01/2022	28	NA	28/07/2022
AB	Control	8	LI	1	09/02/2022	0	NA	05/01/2022	35	NA	28/07/2022
AB	Control	9	LI	1	09/02/2022	0	NA	05/01/2022	35	NA	28/07/2022
AB	Control	10	LI	1	16/02/2022	0	NA	05/01/2022	42	NA	28/07/2022
AB	Control	11	LI	1	23/02/2022	0	NA	05/01/2022	49	NA	28/07/2022
AB	Control	12	LI	1	23/02/2022	0	NA	05/01/2022	49	NA	28/07/2022
AB	Control	13	LI	1	01/03/2022	0	NA	05/01/2022	55	NA	28/07/2022
AB	Control	14	LI	1	01/03/2022	0	NA	05/01/2022	55	NA	28/07/2022
AB	Control	15	LI	1	01/03/2022	0	NA	05/01/2022	55	NA	28/07/2022
AB	Control	16	LI	1	01/03/2022	0	NA	05/01/2022	55	NA	28/07/2022
AB	Control	17	LI	1	08/03/2022	0	NA	05/01/2022	62	NA	28/07/2022
AB	Control	18	LI	1	15/03/2022	0	NA	05/01/2022	69	NA	28/07/2022
AB	Control	19	LI	1	15/03/2022	0	NA	05/01/2022	69	NA	28/07/2022
AB	Control	20	LI	1	22/03/2022	0	NA	05/01/2022	76	NA	28/07/2022
AB	Control	21	LI	1	29/03/2022	0	NA	05/01/2022	83	NA	28/07/2022
AB	Control	22	LI	1	29/03/2022	0	NA	05/01/2022	83	NA	28/07/2022
AB	Control	23	LI	1	05/04/2022	0	NA	05/01/2022	90	NA	28/07/2022
AB	Control	24	LI	1	28/07/2022	0	NA	05/01/2022	204	NA	28/07/2022
AB	Control	25	LI	0	NA	0	NA	05/01/2022	NA	NA	28/07/2022
AB	Control	26	LI	0	NA	0	NA	05/01/2022	NA	NA	28/07/2022
AB	Control	27	LI	0	NA	0	NA	05/01/2022	NA	NA	28/07/2022
AB	Control	28	LI	0	NA	0	NA	05/01/2022	NA	NA	28/07/2022
AB	Control	29	LI	0	NA	0	NA	05/01/2022	NA	NA	28/07/2022
AB	Control	30	LI	0	NA	0	NA	05/01/2022	NA	NA	28/07/2022
AB	Control	31	LI	0	NA	0	NA	05/01/2022	NA	NA	28/07/2022
AB	Control	32	LI	0	NA	0	NA	05/01/2022	NA	NA	28/07/2022
AB	Control	33	LI	0	NA	0	NA	05/01/2022	NA	NA	28/07/2022
AB	Control	34	LI	0	NA	0	NA	05/01/2022	NA	NA	28/07/2022
AB	Control	35	LI	0	NA	0	NA	05/01/2022	NA	NA	28/07/2022
AB	Control	36	LI	0	NA	0	NA	05/01/2022	NA	NA	28/07/2022
AB	Control	37	LI	0	NA	0	NA	05/01/2022	NA	NA	28/07/2022
AB	Control	38	LI	0	NA	0	NA	05/01/2022	NA	NA	28/07/2022
AB	Control	39	LI	0	NA	0	NA	05/01/2022	NA	NA	28/07/2022
AB	Control	40	LI	0	NA	0	NA	05/01/2022	NA	NA	28/07/2022
AB	Control	41	LI	0	NA	0	NA	05/01/2022	NA	NA	28/07/2022
AB	Control	42	LI	0	NA	0	NA	05/01/2022	NA	NA	28/07/2022
AB	Control	43	LI	0	NA	0	NA	05/01/2022	NA	NA	28/07/2022
AB	Control	44	LI	0	NA	0	NA	05/01/2022	NA	NA	28/07/2022
AB	Control	45	LI	0	NA	0	NA	05/01/2022	NA	NA	28/07/2022
AB	Control	46	LI	0	NA	0	NA	05/01/2022	NA	NA	28/07/2022
AB	Control	47	LI	0	NA	0	NA	05/01/2022	NA	NA	28/07/2022
AB	Control	48	LI	0	NA	0	NA	05/01/2022	NA	NA	28/07/2022
AB	Control	49	LI	0	NA	0	NA	05/01/2022	NA	NA	28/07/2022
AB	Control	50	LI	0	NA	0	NA	05/01/2022	NA	NA	28/07/2022
Kita_HRAS	Tumor	1	HF	1	26/01/2022	0	NA	05/01/2022	21	NA	28/07/2022
Kita_HRAS	Tumor	2	HF	1	26/01/2022	0	NA	05/01/2022	21	NA	28/07/2022
Kita_HRAS	Tumor	3	HF	1	26/01/2022	0	NA	05/01/2022	21	NA	28/07/2022
Kita_HRAS	Tumor	4	HF	1	26/01/2022	0	NA	05/01/2022	21	NA	28/07/2022
Kita_HRAS	Tumor	5	HF	1	26/01/2022	0	NA	05/01/2022	21	NA	28/07/2022
Kita_HRAS	Tumor	6	HF	1	26/01/2022	0	NA	05/01/2022	21	NA	28/07/2022
Kita_HRAS	Tumor	7	HF	1	26/01/2022	0	NA	05/01/2022	21	NA	28/07/2022
Kita_HRAS	Tumor	8	HF	1	02/02/2022	0	NA	05/01/2022	28	NA	28/07/2022
Kita_HRAS	Tumor	9	HF	1	02/02/2022	0	NA	05/01/2022	28	NA	28/07/2022
Kita_HRAS	Tumor	10	HF	1	02/02/2022	0	NA	05/01/2022	28	NA	28/07/2022
Kita_HRAS	Tumor	11	HF	1	09/02/2022	0	NA	05/01/2022	35	NA	28/07/2022
Kita_HRAS	Tumor	12	HF	1	09/02/2022	0	NA	05/01/2022	35	NA	28/07/2022
Kita_HRAS	Tumor	13	HF	1	16/02/2022	0	NA	05/01/2022	42	NA	28/07/2022
Kita_HRAS	Tumor	14	HF	1	16/02/2022	0	NA	05/01/2022	42	NA	28/07/2022
Kita_HRAS	Tumor	15	HF	1	16/02/2022	0	NA	05/01/2022	42	NA	28/07/2022
Kita_HRAS	Tumor	16	HF	1	23/02/2022	0	NA	05/01/2022	49	NA	28/07/2022
Kita_HRAS	Tumor	17	HF	1	01/03/2022	0	NA	05/01/2022	55	NA	28/07/2022
Kita_HRAS	Tumor	18	HF	1	01/03/2022	0	NA	05/01/2022	55	NA	28/07/2022
Kita_HRAS	Tumor	19	HF	1	01/03/2022	0	NA	05/01/2022	55	NA	28/07/2022
Kita_HRAS	Tumor	20	HF	1	08/03/2022	0	NA	05/01/2022	62	NA	28/07/2022
Kita_HRAS	Tumor	21	HF	1	15/03/2022	0	NA	05/01/2022	69	NA	28/07/2022
Kita_HRAS	Tumor	22	HF	1	15/03/2022	0	NA	05/01/2022	69	NA	28/07/2022
Kita_HRAS	Tumor	23	HF	1	29/03/2022	0	NA	05/01/2022	83	NA	28/07/2022
Kita_HRAS	Tumor	24	HF	1	28/06/2022	1	01/03/2022	05/01/2022	174	55	28/07/2022
Kita_HRAS	Tumor	25	HF	1	05/07/2022	1	08/03/2022	05/01/2022	181	62	28/07/2022
Kita_HRAS	Tumor	26	HF	0	NA	1	15/03/2022	05/01/2022	NA	69	28/07/2022
Kita_HRAS	Tumor	27	HF	0	NA	1	15/03/2022	05/01/2022	NA	69	28/07/2022
Kita_HRAS	Tumor	28	HF	0	NA	1	29/03/2022	05/01/2022	NA	83	28/07/2022
Kita_HRAS	Tumor	29	HF	0	NA	1	29/03/2022	05/01/2022	NA	83	28/07/2022
Kita_HRAS	Tumor	30	HF	0	NA	1	05/04/2022	05/01/2022	NA	90	28/07/2022
Kita_HRAS	Tumor	31	HF	0	NA	1	12/04/2022	05/01/2022	NA	97	28/07/2022
Kita_HRAS	Tumor	32	HF	0	NA	1	12/04/2022	05/01/2022	NA	97	28/07/2022
Kita_HRAS	Tumor	33	HF	0	NA	1	12/04/2022	05/01/2022	NA	97	28/07/2022
Kita_HRAS	Tumor	34	HF	0	NA	1	12/04/2022	05/01/2022	NA	97	28/07/2022
Kita_HRAS	Tumor	35	HF	0	NA	1	12/04/2022	05/01/2022	NA	97	28/07/2022
Kita_HRAS	Tumor	36	HF	0	NA	1	12/04/2022	05/01/2022	NA	97	28/07/2022
Kita_HRAS	Tumor	37	HF	0	NA	1	19/04/2022	05/01/2022	NA	104	28/07/2022
Kita_HRAS	Tumor	38	HF	0	NA	1	19/04/2022	05/01/2022	NA	104	28/07/2022
Kita_HRAS	Tumor	39	HF	0	NA	1	19/04/2022	05/01/2022	NA	104	28/07/2022
Kita_HRAS	Tumor	40	HF	0	NA	1	26/04/2022	05/01/2022	NA	111	28/07/2022
Kita_HRAS	Tumor	41	HF	0	NA	1	26/04/2022	05/01/2022	NA	111	28/07/2022
Kita_HRAS	Tumor	42	HF	0	NA	1	03/05/2022	05/01/2022	NA	118	28/07/2022
Kita_HRAS	Tumor	43	HF	0	NA	1	03/05/2022	05/01/2022	NA	118	28/07/2022
Kita_HRAS	Tumor	44	HF	0	NA	1	09/05/2022	05/01/2022	NA	124	28/07/2022
Kita_HRAS	Tumor	45	HF	0	NA	1	09/05/2022	05/01/2022	NA	124	28/07/2022
Kita_HRAS	Tumor	46	HF	0	NA	1	09/05/2022	05/01/2022	NA	124	28/07/2022
Kita_HRAS	Tumor	47	HF	0	NA	1	17/05/2022	05/01/2022	NA	132	28/07/2022
Kita_HRAS	Tumor	48	HF	0	NA	1	17/05/2022	05/01/2022	NA	132	28/07/2022
Kita_HRAS	Tumor	49	HF	0	NA	1	17/05/2022	05/01/2022	NA	132	28/07/2022
Kita_HRAS	Tumor	50	HF	0	NA	1	24/05/2022	05/01/2022	NA	139	28/07/2022
Kita_HRAS	Tumor	1	HI	1	26/01/2022	0	NA	05/01/2022	21	NA	28/07/2022
Kita_HRAS	Tumor	2	HI	1	26/01/2022	0	NA	05/01/2022	21	NA	28/07/2022
Kita_HRAS	Tumor	3	HI	1	26/01/2022	0	NA	05/01/2022	21	NA	28/07/2022
Kita_HRAS	Tumor	4	HI	1	02/02/2022	0	NA	05/01/2022	28	NA	28/07/2022
Kita_HRAS	Tumor	5	HI	1	02/02/2022	0	NA	05/01/2022	28	NA	28/07/2022
Kita_HRAS	Tumor	6	HI	1	02/02/2022	0	NA	05/01/2022	28	NA	28/07/2022
Kita_HRAS	Tumor	7	HI	1	02/02/2022	0	NA	05/01/2022	28	NA	28/07/2022
Kita_HRAS	Tumor	8	HI	1	02/02/2022	0	NA	05/01/2022	28	NA	28/07/2022
Kita_HRAS	Tumor	9	HI	1	09/02/2022	0	NA	05/01/2022	35	NA	28/07/2022
Kita_HRAS	Tumor	10	HI	1	16/02/2022	0	NA	05/01/2022	42	NA	28/07/2022
Kita_HRAS	Tumor	11	HI	1	16/02/2022	0	NA	05/01/2022	42	NA	28/07/2022
Kita_HRAS	Tumor	12	HI	1	16/02/2022	0	NA	05/01/2022	42	NA	28/07/2022
Kita_HRAS	Tumor	13	HI	1	16/02/2022	0	NA	05/01/2022	42	NA	28/07/2022
Kita_HRAS	Tumor	14	HI	1	16/02/2022	0	NA	05/01/2022	42	NA	28/07/2022
Kita_HRAS	Tumor	15	HI	1	23/02/2022	0	NA	05/01/2022	49	NA	28/07/2022
Kita_HRAS	Tumor	16	HI	1	23/02/2022	0	NA	05/01/2022	49	NA	28/07/2022
Kita_HRAS	Tumor	17	HI	1	08/03/2022	0	NA	05/01/2022	62	NA	28/07/2022
Kita_HRAS	Tumor	18	HI	1	08/03/2022	0	NA	05/01/2022	62	NA	28/07/2022
Kita_HRAS	Tumor	19	HI	1	08/03/2022	0	NA	05/01/2022	62	NA	28/07/2022
Kita_HRAS	Tumor	20	HI	1	08/03/2022	0	NA	05/01/2022	62	NA	28/07/2022
Kita_HRAS	Tumor	21	HI	1	15/03/2022	0	NA	05/01/2022	69	NA	28/07/2022
Kita_HRAS	Tumor	22	HI	1	29/03/2022	0	NA	05/01/2022	83	NA	28/07/2022
Kita_HRAS	Tumor	23	HI	1	26/04/2022	0	NA	05/01/2022	111	NA	28/07/2022
Kita_HRAS	Tumor	24	HI	1	03/05/2022	0	NA	05/01/2022	118	NA	28/07/2022
Kita_HRAS	Tumor	25	HI	1	03/05/2022	0	NA	05/01/2022	118	NA	28/07/2022
Kita_HRAS	Tumor	26	HI	1	13/07/2022	0	NA	05/01/2022	189	NA	28/07/2022
Kita_HRAS	Tumor	27	HI	1	13/07/2022	0	NA	05/01/2022	189	NA	28/07/2022
Kita_HRAS	Tumor	28	HI	1	28/07/2022	0	NA	05/01/2022	204	NA	28/07/2022
Kita_HRAS	Tumor	29	HI	0	NA	0	NA	05/01/2022	NA	NA	28/07/2022
Kita_HRAS	Tumor	30	HI	0	NA	0	NA	05/01/2022	NA	NA	28/07/2022
Kita_HRAS	Tumor	31	HI	0	NA	0	NA	05/01/2022	NA	NA	28/07/2022
Kita_HRAS	Tumor	32	HI	0	NA	0	NA	05/01/2022	NA	NA	28/07/2022
Kita_HRAS	Tumor	33	HI	0	NA	0	NA	05/01/2022	NA	NA	28/07/2022
Kita_HRAS	Tumor	34	HI	0	NA	0	NA	05/01/2022	NA	NA	28/07/2022
Kita_HRAS	Tumor	35	HI	0	NA	0	NA	05/01/2022	NA	NA	28/07/2022
Kita_HRAS	Tumor	36	HI	0	NA	1	22/03/2022	05/01/2022	NA	76	28/07/2022
Kita_HRAS	Tumor	37	HI	0	NA	1	12/04/2022	05/01/2022	NA	97	28/07/2022
Kita_HRAS	Tumor	38	HI	0	NA	1	12/04/2022	05/01/2022	NA	97	28/07/2022
Kita_HRAS	Tumor	39	HI	0	NA	1	12/04/2022	05/01/2022	NA	97	28/07/2022
Kita_HRAS	Tumor	40	HI	0	NA	1	12/04/2022	05/01/2022	NA	97	28/07/2022
Kita_HRAS	Tumor	41	HI	0	NA	1	19/04/2022	05/01/2022	NA	104	28/07/2022
Kita_HRAS	Tumor	42	HI	0	NA	1	26/04/2022	05/01/2022	NA	111	28/07/2022
Kita_HRAS	Tumor	43	HI	0	NA	1	26/04/2022	05/01/2022	NA	111	28/07/2022
Kita_HRAS	Tumor	44	HI	0	NA	1	03/05/2022	05/01/2022	NA	118	28/07/2022
Kita_HRAS	Tumor	45	HI	0	NA	1	09/05/2022	05/01/2022	NA	124	28/07/2022
Kita_HRAS	Tumor	46	HI	0	NA	1	24/05/2022	05/01/2022	NA	139	28/07/2022
Kita_HRAS	Tumor	47	HI	0	NA	1	31/05/2022	05/01/2022	NA	146	28/07/2022
Kita_HRAS	Tumor	48	HI	0	NA	1	13/06/2022	05/01/2022	NA	159	28/07/2022
Kita_HRAS	Tumor	49	HI	0	NA	1	05/07/2022	05/01/2022	NA	181	28/07/2022
Kita_HRAS	Tumor	50	HI	0	NA	1	28/07/2022	05/01/2022	NA	204	28/07/2022
Kita_HRAS	Tumor	1	LF	1	26/01/2022	0	NA	05/01/2022	21	NA	28/07/2022
Kita_HRAS	Tumor	2	LF	1	26/01/2022	0	NA	05/01/2022	21	NA	28/07/2022
Kita_HRAS	Tumor	3	LF	1	26/01/2022	0	NA	05/01/2022	21	NA	28/07/2022
Kita_HRAS	Tumor	4	LF	1	26/01/2022	0	NA	05/01/2022	21	NA	28/07/2022
Kita_HRAS	Tumor	5	LF	1	26/01/2022	0	NA	05/01/2022	21	NA	28/07/2022
Kita_HRAS	Tumor	6	LF	1	02/02/2022	0	NA	05/01/2022	28	NA	28/07/2022
Kita_HRAS	Tumor	7	LF	1	02/02/2022	0	NA	05/01/2022	28	NA	28/07/2022
Kita_HRAS	Tumor	8	LF	1	02/02/2022	0	NA	05/01/2022	28	NA	28/07/2022
Kita_HRAS	Tumor	9	LF	1	02/02/2022	0	NA	05/01/2022	28	NA	28/07/2022
Kita_HRAS	Tumor	10	LF	1	09/02/2022	0	NA	05/01/2022	35	NA	28/07/2022
Kita_HRAS	Tumor	11	LF	1	09/02/2022	0	NA	05/01/2022	35	NA	28/07/2022
Kita_HRAS	Tumor	12	LF	1	16/02/2022	0	NA	05/01/2022	42	NA	28/07/2022
Kita_HRAS	Tumor	13	LF	1	16/02/2022	0	NA	05/01/2022	42	NA	28/07/2022
Kita_HRAS	Tumor	14	LF	1	16/02/2022	0	NA	05/01/2022	42	NA	28/07/2022
Kita_HRAS	Tumor	15	LF	1	01/03/2022	0	NA	05/01/2022	55	NA	28/07/2022
Kita_HRAS	Tumor	16	LF	1	01/03/2022	0	NA	05/01/2022	55	NA	28/07/2022
Kita_HRAS	Tumor	17	LF	1	01/03/2022	0	NA	05/01/2022	55	NA	28/07/2022
Kita_HRAS	Tumor	18	LF	1	08/03/2022	0	NA	05/01/2022	62	NA	28/07/2022
Kita_HRAS	Tumor	19	LF	1	08/03/2022	0	NA	05/01/2022	62	NA	28/07/2022
Kita_HRAS	Tumor	20	LF	1	15/03/2022	0	NA	05/01/2022	69	NA	28/07/2022
Kita_HRAS	Tumor	21	LF	1	15/03/2022	0	NA	05/01/2022	69	NA	28/07/2022
Kita_HRAS	Tumor	22	LF	1	15/03/2022	0	NA	05/01/2022	69	NA	28/07/2022
Kita_HRAS	Tumor	23	LF	1	22/03/2022	0	NA	05/01/2022	76	NA	28/07/2022
Kita_HRAS	Tumor	24	LF	1	05/04/2022	0	NA	05/01/2022	90	NA	28/07/2022
Kita_HRAS	Tumor	25	LF	1	19/04/2022	0	NA	05/01/2022	104	NA	28/07/2022
Kita_HRAS	Tumor	26	LF	0	NA	0	NA	05/01/2022	NA	NA	28/07/2022
Kita_HRAS	Tumor	27	LF	0	NA	0	NA	05/01/2022	NA	NA	28/07/2022
Kita_HRAS	Tumor	28	LF	0	NA	0	NA	05/01/2022	NA	NA	28/07/2022
Kita_HRAS	Tumor	29	LF	0	NA	1	08/03/2022	05/01/2022	NA	62	28/07/2022
Kita_HRAS	Tumor	30	LF	0	NA	1	15/03/2022	05/01/2022	NA	69	28/07/2022
Kita_HRAS	Tumor	31	LF	0	NA	1	29/03/2022	05/01/2022	NA	83	28/07/2022
Kita_HRAS	Tumor	32	LF	0	NA	1	12/04/2022	05/01/2022	NA	97	28/07/2022
Kita_HRAS	Tumor	33	LF	0	NA	1	12/04/2022	05/01/2022	NA	97	28/07/2022
Kita_HRAS	Tumor	34	LF	0	NA	1	12/04/2022	05/01/2022	NA	97	28/07/2022
Kita_HRAS	Tumor	35	LF	0	NA	1	12/04/2022	05/01/2022	NA	97	28/07/2022
Kita_HRAS	Tumor	36	LF	0	NA	1	19/04/2022	05/01/2022	NA	104	28/07/2022
Kita_HRAS	Tumor	37	LF	0	NA	1	19/04/2022	05/01/2022	NA	104	28/07/2022
Kita_HRAS	Tumor	38	LF	0	NA	1	19/04/2022	05/01/2022	NA	104	28/07/2022
Kita_HRAS	Tumor	39	LF	0	NA	1	19/04/2022	05/01/2022	NA	104	28/07/2022
Kita_HRAS	Tumor	40	LF	0	NA	1	26/04/2022	05/01/2022	NA	111	28/07/2022
Kita_HRAS	Tumor	41	LF	0	NA	1	26/04/2022	05/01/2022	NA	111	28/07/2022
Kita_HRAS	Tumor	42	LF	0	NA	1	03/05/2022	05/01/2022	NA	118	28/07/2022
Kita_HRAS	Tumor	43	LF	0	NA	1	03/05/2022	05/01/2022	NA	118	28/07/2022
Kita_HRAS	Tumor	44	LF	0	NA	1	03/05/2022	05/01/2022	NA	118	28/07/2022
Kita_HRAS	Tumor	45	LF	0	NA	1	09/05/2022	05/01/2022	NA	124	28/07/2022
Kita_HRAS	Tumor	46	LF	0	NA	1	09/05/2022	05/01/2022	NA	124	28/07/2022
Kita_HRAS	Tumor	47	LF	0	NA	1	17/05/2022	05/01/2022	NA	132	28/07/2022
Kita_HRAS	Tumor	48	LF	0	NA	1	07/06/2022	05/01/2022	NA	153	28/07/2022
Kita_HRAS	Tumor	49	LF	0	NA	1	13/06/2022	05/01/2022	NA	159	28/07/2022
Kita_HRAS	Tumor	50	LF	0	NA	1	20/07/2022	05/01/2022	NA	196	28/07/2022
Kita_HRAS	Tumor	1	LI	1	26/01/2022	0	NA	05/01/2022	21	NA	28/07/2022
Kita_HRAS	Tumor	2	LI	1	26/01/2022	0	NA	05/01/2022	21	NA	28/07/2022
Kita_HRAS	Tumor	3	LI	1	26/01/2022	0	NA	05/01/2022	21	NA	28/07/2022
Kita_HRAS	Tumor	4	LI	1	26/01/2022	0	NA	05/01/2022	21	NA	28/07/2022
Kita_HRAS	Tumor	5	LI	1	02/02/2022	0	NA	05/01/2022	28	NA	28/07/2022
Kita_HRAS	Tumor	6	LI	1	02/02/2022	0	NA	05/01/2022	28	NA	28/07/2022
Kita_HRAS	Tumor	7	LI	1	09/02/2022	0	NA	05/01/2022	35	NA	28/07/2022
Kita_HRAS	Tumor	8	LI	1	09/02/2022	0	NA	05/01/2022	35	NA	28/07/2022
Kita_HRAS	Tumor	9	LI	1	09/02/2022	0	NA	05/01/2022	35	NA	28/07/2022
Kita_HRAS	Tumor	10	LI	1	09/02/2022	0	NA	05/01/2022	35	NA	28/07/2022
Kita_HRAS	Tumor	11	LI	1	09/02/2022	0	NA	05/01/2022	35	NA	28/07/2022
Kita_HRAS	Tumor	12	LI	1	09/02/2022	0	NA	05/01/2022	35	NA	28/07/2022
Kita_HRAS	Tumor	13	LI	1	16/02/2022	0	NA	05/01/2022	42	NA	28/07/2022
Kita_HRAS	Tumor	14	LI	1	16/02/2022	0	NA	05/01/2022	42	NA	28/07/2022
Kita_HRAS	Tumor	15	LI	1	23/02/2022	0	NA	05/01/2022	49	NA	28/07/2022
Kita_HRAS	Tumor	16	LI	1	23/02/2022	0	NA	05/01/2022	49	NA	28/07/2022
Kita_HRAS	Tumor	17	LI	1	23/02/2022	0	NA	05/01/2022	49	NA	28/07/2022
Kita_HRAS	Tumor	18	LI	1	23/02/2022	0	NA	05/01/2022	49	NA	28/07/2022
Kita_HRAS	Tumor	19	LI	1	23/02/2022	0	NA	05/01/2022	49	NA	28/07/2022
Kita_HRAS	Tumor	20	LI	1	08/03/2022	0	NA	05/01/2022	62	NA	28/07/2022
Kita_HRAS	Tumor	21	LI	1	08/03/2022	0	NA	05/01/2022	62	NA	28/07/2022
Kita_HRAS	Tumor	22	LI	1	08/03/2022	0	NA	05/01/2022	62	NA	28/07/2022
Kita_HRAS	Tumor	23	LI	1	15/03/2022	0	NA	05/01/2022	69	NA	28/07/2022
Kita_HRAS	Tumor	24	LI	1	22/03/2022	0	NA	05/01/2022	76	NA	28/07/2022
Kita_HRAS	Tumor	25	LI	1	05/04/2022	0	NA	05/01/2022	90	NA	28/07/2022
Kita_HRAS	Tumor	26	LI	0	NA	0	NA	05/01/2022	NA	NA	28/07/2022
Kita_HRAS	Tumor	27	LI	0	NA	0	NA	05/01/2022	NA	NA	28/07/2022
Kita_HRAS	Tumor	28	LI	0	NA	0	NA	05/01/2022	NA	NA	28/07/2022
Kita_HRAS	Tumor	29	LI	0	NA	0	NA	05/01/2022	NA	NA	28/07/2022
Kita_HRAS	Tumor	30	LI	0	NA	0	NA	05/01/2022	NA	NA	28/07/2022
Kita_HRAS	Tumor	31	LI	0	NA	0	NA	05/01/2022	NA	NA	28/07/2022
Kita_HRAS	Tumor	32	LI	0	NA	0	NA	05/01/2022	NA	NA	28/07/2022
Kita_HRAS	Tumor	33	LI	0	NA	0	NA	05/01/2022	NA	NA	28/07/2022
Kita_HRAS	Tumor	34	LI	0	NA	0	NA	05/01/2022	NA	NA	28/07/2022
Kita_HRAS	Tumor	35	LI	0	NA	0	NA	05/01/2022	NA	NA	28/07/2022
Kita_HRAS	Tumor	36	LI	0	NA	0	NA	05/01/2022	NA	NA	28/07/2022
Kita_HRAS	Tumor	37	LI	0	NA	0	NA	05/01/2022	NA	NA	28/07/2022
Kita_HRAS	Tumor	38	LI	0	NA	0	NA	05/01/2022	NA	NA	28/07/2022
Kita_HRAS	Tumor	39	LI	0	NA	0	NA	05/01/2022	NA	NA	28/07/2022
Kita_HRAS	Tumor	40	LI	0	NA	0	NA	05/01/2022	NA	NA	28/07/2022
Kita_HRAS	Tumor	41	LI	0	NA	0	NA	05/01/2022	NA	NA	28/07/2022
Kita_HRAS	Tumor	42	LI	0	NA	0	NA	05/01/2022	NA	NA	28/07/2022
Kita_HRAS	Tumor	43	LI	0	NA	1	08/03/2022	05/01/2022	NA	62	28/07/2022
Kita_HRAS	Tumor	44	LI	0	NA	1	12/04/2022	05/01/2022	NA	97	28/07/2022
Kita_HRAS	Tumor	45	LI	0	NA	1	12/04/2022	05/01/2022	NA	97	28/07/2022
Kita_HRAS	Tumor	46	LI	0	NA	1	03/05/2022	05/01/2022	NA	118	28/07/2022
Kita_HRAS	Tumor	47	LI	0	NA	1	17/05/2022	05/01/2022	NA	132	28/07/2022
Kita_HRAS	Tumor	48	LI	0	NA	1	24/05/2022	05/01/2022	NA	139	28/07/2022
Kita_HRAS	Tumor	49	LI	0	NA	1	07/06/2022	05/01/2022	NA	153	28/07/2022
Kita_HRAS	Tumor	50	LI	0	NA	1	13/06/2022	05/01/2022	NA	159	28/07/2022
