# Supplementary material for: The impact of food availability on tumorigenesis is evolutionarily conserved
Source: Sci Rep. 2023 Nov 14;13:19825. doi: 10.1038/s41598-023-46896-1 (PMC10645767; doi:10.1038/s41598-023-46896-1)
Supplement: Supplementary file 1 — Supplementary Information 1. [file 41598_2023_46896_MOESM1_ESM.zip › three_months_old_zebrafish.csv]

Strain	Status	ID	Diet	Death	Death_Date	Tumor	Tumor_Date	Start_Date	Survival_time	Tumor_time	Survey_date
AB	Control	1	HF	0	NA	0	NA	12/04/2022	NA	NA	21/11/2022
AB	Control	2	HF	0	NA	0	NA	12/04/2022	NA	NA	21/11/2022
AB	Control	3	HF	0	NA	0	NA	12/04/2022	NA	NA	21/11/2022
AB	Control	4	HF	0	NA	0	NA	12/04/2022	NA	NA	21/11/2022
AB	Control	5	HF	0	NA	0	NA	12/04/2022	NA	NA	21/11/2022
AB	Control	6	HF	0	NA	0	NA	12/04/2022	NA	NA	21/11/2022
AB	Control	7	HF	0	NA	0	NA	12/04/2022	NA	NA	21/11/2022
AB	Control	8	HF	0	NA	0	NA	12/04/2022	NA	NA	21/11/2022
AB	Control	9	HF	0	NA	0	NA	12/04/2022	NA	NA	21/11/2022
AB	Control	10	HF	0	NA	0	NA	12/04/2022	NA	NA	21/11/2022
AB	Control	11	HF	0	NA	0	NA	12/04/2022	NA	NA	21/11/2022
AB	Control	12	HF	0	NA	0	NA	12/04/2022	NA	NA	21/11/2022
AB	Control	13	HF	0	NA	0	NA	12/04/2022	NA	NA	21/11/2022
AB	Control	14	HF	0	NA	0	NA	12/04/2022	NA	NA	21/11/2022
AB	Control	15	HF	0	NA	0	NA	12/04/2022	NA	NA	21/11/2022
AB	Control	16	HF	0	NA	0	NA	12/04/2022	NA	NA	21/11/2022
AB	Control	17	HF	0	NA	0	NA	12/04/2022	NA	NA	21/11/2022
AB	Control	18	HF	0	NA	0	NA	12/04/2022	NA	NA	21/11/2022
AB	Control	19	HF	0	NA	0	NA	12/04/2022	NA	NA	21/11/2022
AB	Control	20	HF	0	NA	0	NA	12/04/2022	NA	NA	21/11/2022
AB	Control	1	HI	0	NA	0	NA	12/04/2022	NA	NA	21/11/2022
AB	Control	2	HI	0	NA	0	NA	12/04/2022	NA	NA	21/11/2022
AB	Control	3	HI	0	NA	0	NA	12/04/2022	NA	NA	21/11/2022
AB	Control	4	HI	0	NA	0	NA	12/04/2022	NA	NA	21/11/2022
AB	Control	5	HI	0	NA	0	NA	12/04/2022	NA	NA	21/11/2022
AB	Control	6	HI	0	NA	0	NA	12/04/2022	NA	NA	21/11/2022
AB	Control	7	HI	0	NA	0	NA	12/04/2022	NA	NA	21/11/2022
AB	Control	8	HI	0	NA	0	NA	12/04/2022	NA	NA	21/11/2022
AB	Control	9	HI	0	NA	0	NA	12/04/2022	NA	NA	21/11/2022
AB	Control	10	HI	0	NA	0	NA	12/04/2022	NA	NA	21/11/2022
AB	Control	11	HI	0	NA	0	NA	12/04/2022	NA	NA	21/11/2022
AB	Control	12	HI	0	NA	0	NA	12/04/2022	NA	NA	21/11/2022
AB	Control	13	HI	0	NA	0	NA	12/04/2022	NA	NA	21/11/2022
AB	Control	14	HI	0	NA	0	NA	12/04/2022	NA	NA	21/11/2022
AB	Control	15	HI	0	NA	0	NA	12/04/2022	NA	NA	21/11/2022
AB	Control	16	HI	0	NA	0	NA	12/04/2022	NA	NA	21/11/2022
AB	Control	17	HI	0	NA	0	NA	12/04/2022	NA	NA	21/11/2022
AB	Control	18	HI	0	NA	0	NA	12/04/2022	NA	NA	21/11/2022
AB	Control	19	HI	0	NA	0	NA	12/04/2022	NA	NA	21/11/2022
AB	Control	20	HI	0	NA	0	NA	12/04/2022	NA	NA	21/11/2022
AB	Control	1	LF	1	20/07/2022	0	NA	12/04/2022	99	NA	21/11/2022
AB	Control	2	LF	0	NA	0	NA	12/04/2022	NA	NA	21/11/2022
AB	Control	3	LF	0	NA	0	NA	12/04/2022	NA	NA	21/11/2022
AB	Control	4	LF	0	NA	0	NA	12/04/2022	NA	NA	21/11/2022
AB	Control	5	LF	0	NA	0	NA	12/04/2022	NA	NA	21/11/2022
AB	Control	6	LF	0	NA	0	NA	12/04/2022	NA	NA	21/11/2022
AB	Control	7	LF	0	NA	0	NA	12/04/2022	NA	NA	21/11/2022
AB	Control	8	LF	0	NA	0	NA	12/04/2022	NA	NA	21/11/2022
AB	Control	9	LF	0	NA	0	NA	12/04/2022	NA	NA	21/11/2022
AB	Control	10	LF	0	NA	0	NA	12/04/2022	NA	NA	21/11/2022
AB	Control	11	LF	0	NA	0	NA	12/04/2022	NA	NA	21/11/2022
AB	Control	12	LF	0	NA	0	NA	12/04/2022	NA	NA	21/11/2022
AB	Control	13	LF	0	NA	0	NA	12/04/2022	NA	NA	21/11/2022
AB	Control	14	LF	0	NA	0	NA	12/04/2022	NA	NA	21/11/2022
AB	Control	15	LF	0	NA	0	NA	12/04/2022	NA	NA	21/11/2022
AB	Control	16	LF	0	NA	0	NA	12/04/2022	NA	NA	21/11/2022
AB	Control	17	LF	0	NA	0	NA	12/04/2022	NA	NA	21/11/2022
AB	Control	18	LF	0	NA	0	NA	12/04/2022	NA	NA	21/11/2022
AB	Control	19	LF	0	NA	0	NA	12/04/2022	NA	NA	21/11/2022
AB	Control	20	LF	0	NA	0	NA	12/04/2022	NA	NA	21/11/2022
AB	Control	1	LI	1	28/07/2022	0	NA	12/04/2022	107	NA	21/11/2022
AB	Control	2	LI	0	NA	0	NA	12/04/2022	NA	NA	21/11/2022
AB	Control	3	LI	0	NA	0	NA	12/04/2022	NA	NA	21/11/2022
AB	Control	4	LI	0	NA	0	NA	12/04/2022	NA	NA	21/11/2022
AB	Control	5	LI	0	NA	0	NA	12/04/2022	NA	NA	21/11/2022
AB	Control	6	LI	0	NA	0	NA	12/04/2022	NA	NA	21/11/2022
AB	Control	7	LI	0	NA	0	NA	12/04/2022	NA	NA	21/11/2022
AB	Control	8	LI	0	NA	0	NA	12/04/2022	NA	NA	21/11/2022
AB	Control	9	LI	0	NA	0	NA	12/04/2022	NA	NA	21/11/2022
AB	Control	10	LI	0	NA	0	NA	12/04/2022	NA	NA	21/11/2022
AB	Control	11	LI	0	NA	0	NA	12/04/2022	NA	NA	21/11/2022
AB	Control	12	LI	0	NA	0	NA	12/04/2022	NA	NA	21/11/2022
AB	Control	13	LI	0	NA	0	NA	12/04/2022	NA	NA	21/11/2022
AB	Control	14	LI	0	NA	0	NA	12/04/2022	NA	NA	21/11/2022
AB	Control	15	LI	0	NA	0	NA	12/04/2022	NA	NA	21/11/2022
AB	Control	16	LI	0	NA	0	NA	12/04/2022	NA	NA	21/11/2022
AB	Control	17	LI	0	NA	0	NA	12/04/2022	NA	NA	21/11/2022
AB	Control	18	LI	0	NA	0	NA	12/04/2022	NA	NA	21/11/2022
AB	Control	19	LI	0	NA	0	NA	12/04/2022	NA	NA	21/11/2022
AB	Control	20	LI	0	NA	0	NA	12/04/2022	NA	NA	21/11/2022
Kita_HRAS	Tumor	1	HF	1	09/08/2022	0	NA	12/04/2022	119	NA	21/11/2022
Kita_HRAS	Tumor	2	HF	0	NA	0	NA	12/04/2022	NA	NA	21/11/2022
Kita_HRAS	Tumor	3	HF	0	NA	0	NA	12/04/2022	NA	NA	21/11/2022
Kita_HRAS	Tumor	4	HF	0	NA	0	NA	12/04/2022	NA	NA	21/11/2022
Kita_HRAS	Tumor	5	HF	0	NA	0	NA	12/04/2022	NA	NA	21/11/2022
Kita_HRAS	Tumor	6	HF	0	NA	0	NA	12/04/2022	NA	NA	21/11/2022
Kita_HRAS	Tumor	7	HF	0	NA	0	NA	12/04/2022	NA	NA	21/11/2022
Kita_HRAS	Tumor	8	HF	0	NA	0	NA	12/04/2022	NA	NA	21/11/2022
Kita_HRAS	Tumor	9	HF	0	NA	0	NA	12/04/2022	NA	NA	21/11/2022
Kita_HRAS	Tumor	10	HF	0	NA	1	03/05/2022	12/04/2022	NA	21	21/11/2022
Kita_HRAS	Tumor	11	HF	0	NA	1	09/05/2022	12/04/2022	NA	27	21/11/2022
Kita_HRAS	Tumor	12	HF	0	NA	1	24/05/2022	12/04/2022	NA	42	21/11/2022
Kita_HRAS	Tumor	13	HF	0	NA	1	13/06/2022	12/04/2022	NA	62	21/11/2022
Kita_HRAS	Tumor	14	HF	0	NA	1	02/08/2022	12/04/2022	NA	112	21/11/2022
Kita_HRAS	Tumor	15	HF	0	NA	1	29/08/2022	12/04/2022	NA	139	21/11/2022
Kita_HRAS	Tumor	16	HF	0	NA	1	07/09/2022	12/04/2022	NA	148	21/11/2022
Kita_HRAS	Tumor	17	HF	0	NA	1	14/09/2022	12/04/2022	NA	155	21/11/2022
Kita_HRAS	Tumor	18	HF	0	NA	1	12/10/2022	12/04/2022	NA	183	21/11/2022
Kita_HRAS	Tumor	19	HF	0	NA	1	20/10/2022	12/04/2022	NA	191	21/11/2022
Kita_HRAS	Tumor	20	HF	0	NA	1	17/11/2022	12/04/2022	NA	219	21/11/2022
Kita_HRAS	Tumor	1	HI	1	13/07/2022	0	NA	12/04/2022	92	NA	21/11/2022
Kita_HRAS	Tumor	2	HI	0	NA	0	NA	12/04/2022	NA	NA	21/11/2022
Kita_HRAS	Tumor	3	HI	0	NA	0	NA	12/04/2022	NA	NA	21/11/2022
Kita_HRAS	Tumor	4	HI	0	NA	0	NA	12/04/2022	NA	NA	21/11/2022
Kita_HRAS	Tumor	5	HI	0	NA	0	NA	12/04/2022	NA	NA	21/11/2022
Kita_HRAS	Tumor	6	HI	0	NA	0	NA	12/04/2022	NA	NA	21/11/2022
Kita_HRAS	Tumor	7	HI	0	NA	0	NA	12/04/2022	NA	NA	21/11/2022
Kita_HRAS	Tumor	8	HI	0	NA	0	NA	12/04/2022	NA	NA	21/11/2022
Kita_HRAS	Tumor	9	HI	0	NA	0	NA	12/04/2022	NA	NA	21/11/2022
Kita_HRAS	Tumor	10	HI	0	NA	0	NA	12/04/2022	NA	NA	21/11/2022
Kita_HRAS	Tumor	11	HI	0	NA	0	NA	12/04/2022	NA	NA	21/11/2022
Kita_HRAS	Tumor	12	HI	0	NA	0	NA	12/04/2022	NA	NA	21/11/2022
Kita_HRAS	Tumor	13	HI	0	NA	0	NA	12/04/2022	NA	NA	21/11/2022
Kita_HRAS	Tumor	14	HI	0	NA	0	NA	12/04/2022	NA	NA	21/11/2022
Kita_HRAS	Tumor	15	HI	0	NA	0	NA	12/04/2022	NA	NA	21/11/2022
Kita_HRAS	Tumor	16	HI	0	NA	0	NA	12/04/2022	NA	NA	21/11/2022
Kita_HRAS	Tumor	17	HI	0	NA	1	09/05/2022	12/04/2022	NA	27	21/11/2022
Kita_HRAS	Tumor	18	HI	0	NA	1	09/05/2022	12/04/2022	NA	27	21/11/2022
Kita_HRAS	Tumor	19	HI	0	NA	1	07/06/2022	12/04/2022	NA	56	21/11/2022
Kita_HRAS	Tumor	20	HI	0	NA	1	20/10/2022	12/04/2022	NA	191	21/11/2022
Kita_HRAS	Tumor	1	LF	1	07/06/2022	0	NA	12/04/2022	56	NA	21/11/2022
Kita_HRAS	Tumor	2	LF	0	NA	0	NA	12/04/2022	NA	NA	21/11/2022
Kita_HRAS	Tumor	3	LF	0	NA	0	NA	12/04/2022	NA	NA	21/11/2022
Kita_HRAS	Tumor	4	LF	0	NA	0	NA	12/04/2022	NA	NA	21/11/2022
Kita_HRAS	Tumor	5	LF	0	NA	0	NA	12/04/2022	NA	NA	21/11/2022
Kita_HRAS	Tumor	6	LF	0	NA	0	NA	12/04/2022	NA	NA	21/11/2022
Kita_HRAS	Tumor	7	LF	0	NA	0	NA	12/04/2022	NA	NA	21/11/2022
Kita_HRAS	Tumor	8	LF	0	NA	0	NA	12/04/2022	NA	NA	21/11/2022
Kita_HRAS	Tumor	9	LF	0	NA	0	NA	12/04/2022	NA	NA	21/11/2022
Kita_HRAS	Tumor	10	LF	0	NA	0	NA	12/04/2022	NA	NA	21/11/2022
Kita_HRAS	Tumor	11	LF	0	NA	0	NA	12/04/2022	NA	NA	21/11/2022
Kita_HRAS	Tumor	12	LF	0	NA	0	NA	12/04/2022	NA	NA	21/11/2022
Kita_HRAS	Tumor	13	LF	0	NA	0	NA	12/04/2022	NA	NA	21/11/2022
Kita_HRAS	Tumor	14	LF	0	NA	0	NA	12/04/2022	NA	NA	21/11/2022
Kita_HRAS	Tumor	15	LF	0	NA	0	NA	12/04/2022	NA	NA	21/11/2022
Kita_HRAS	Tumor	16	LF	0	NA	0	NA	12/04/2022	NA	NA	21/11/2022
Kita_HRAS	Tumor	17	LF	0	NA	0	NA	12/04/2022	NA	NA	21/11/2022
Kita_HRAS	Tumor	18	LF	0	NA	0	NA	12/04/2022	NA	NA	21/11/2022
Kita_HRAS	Tumor	19	LF	0	NA	1	03/05/2022	12/04/2022	NA	21	21/11/2022
Kita_HRAS	Tumor	20	LF	1	02/08/2022	1	05/07/2022	12/04/2022	112	84	21/11/2022
Kita_HRAS	Tumor	1	LI	0	NA	0	NA	12/04/2022	NA	NA	21/11/2022
Kita_HRAS	Tumor	2	LI	0	NA	0	NA	12/04/2022	NA	NA	21/11/2022
Kita_HRAS	Tumor	3	LI	0	NA	0	NA	12/04/2022	NA	NA	21/11/2022
Kita_HRAS	Tumor	4	LI	0	NA	0	NA	12/04/2022	NA	NA	21/11/2022
Kita_HRAS	Tumor	5	LI	0	NA	0	NA	12/04/2022	NA	NA	21/11/2022
Kita_HRAS	Tumor	6	LI	0	NA	0	NA	12/04/2022	NA	NA	21/11/2022
Kita_HRAS	Tumor	7	LI	0	NA	0	NA	12/04/2022	NA	NA	21/11/2022
Kita_HRAS	Tumor	8	LI	0	NA	0	NA	12/04/2022	NA	NA	21/11/2022
Kita_HRAS	Tumor	9	LI	0	NA	0	NA	12/04/2022	NA	NA	21/11/2022
Kita_HRAS	Tumor	10	LI	0	NA	0	NA	12/04/2022	NA	NA	21/11/2022
Kita_HRAS	Tumor	11	LI	0	NA	0	NA	12/04/2022	NA	NA	21/11/2022
Kita_HRAS	Tumor	12	LI	0	NA	0	NA	12/04/2022	NA	NA	21/11/2022
Kita_HRAS	Tumor	13	LI	0	NA	0	NA	12/04/2022	NA	NA	21/11/2022
Kita_HRAS	Tumor	14	LI	0	NA	0	NA	12/04/2022	NA	NA	21/11/2022
Kita_HRAS	Tumor	15	LI	0	NA	0	NA	12/04/2022	NA	NA	21/11/2022
Kita_HRAS	Tumor	16	LI	0	NA	0	NA	12/04/2022	NA	NA	21/11/2022
Kita_HRAS	Tumor	17	LI	0	NA	0	NA	12/04/2022	NA	NA	21/11/2022
Kita_HRAS	Tumor	18	LI	0	NA	0	NA	12/04/2022	NA	NA	21/11/2022
Kita_HRAS	Tumor	19	LI	0	NA	1	14/09/2022	12/04/2022	NA	155	21/11/2022
Kita_HRAS	Tumor	20	LI	0	NA	1	28/09/2022	12/04/2022	NA	169	21/11/2022
