# Supplementary material for: The impact of food availability on tumorigenesis is evolutionarily conserved
Source: Sci Rep. 2023 Nov 14;13:19825. doi: 10.1038/s41598-023-46896-1 (PMC10645767; doi:10.1038/s41598-023-46896-1)
Supplement: Supplementary file 1 — Supplementary Information 1. [file 41598_2023_46896_MOESM1_ESM.zip › wild_hydras.csv]

Starting_date	Diet	ID	Survey_date	Tumor_date	Death_date	Survival_time	Spont_tum_time	Tumor
03/05/2022	HF	1	19/07/2022	NA	NA	77	77	0
03/05/2022	HF	2	19/07/2022	NA	04/07/2022	62	77	0
03/05/2022	HF	3	19/07/2022	NA	NA	77	77	0
03/05/2022	HF	4	19/07/2022	NA	NA	77	77	0
03/05/2022	HF	5	19/07/2022	13/07/2022	NA	77	71	1
03/05/2022	HF	6	19/07/2022	NA	NA	77	77	0
03/05/2022	HF	7	19/07/2022	NA	NA	77	77	0
03/05/2022	HF	8	19/07/2022	13/07/2022	NA	77	71	1
03/05/2022	HF	9	19/07/2022	NA	NA	77	77	0
03/05/2022	HF	10	19/07/2022	10/06/2022	07/07/2022	65	38	1
03/05/2022	HF	11	19/07/2022	NA	NA	77	77	0
03/05/2022	HF	12	19/07/2022	NA	01/07/2022	59	77	0
03/05/2022	HF	13	19/07/2022	NA	NA	77	77	0
03/05/2022	HF	14	19/07/2022	NA	NA	77	77	0
03/05/2022	HF	15	19/07/2022	13/06/2022	27/06/2022	55	41	1
03/05/2022	HF	16	19/07/2022	NA	NA	77	77	0
03/05/2022	HF	17	19/07/2022	NA	NA	77	77	0
03/05/2022	HF	18	19/07/2022	NA	NA	77	77	0
03/05/2022	HF	19	19/07/2022	14/06/2022	NA	77	42	1
03/05/2022	HF	20	19/07/2022	NA	NA	77	77	0
03/05/2022	HF	21	19/07/2022	08/07/2022	NA	77	66	1
03/05/2022	HF	22	19/07/2022	NA	NA	77	77	0
03/05/2022	HF	23	19/07/2022	NA	NA	77	77	0
03/05/2022	HF	24	19/07/2022	13/06/2022	NA	77	41	1
03/05/2022	HF	25	19/07/2022	NA	07/07/2022	65	77	0
03/05/2022	HF	26	19/07/2022	NA	NA	77	77	0
03/05/2022	HF	27	19/07/2022	NA	NA	77	77	0
03/05/2022	HF	28	19/07/2022	05/07/2022	NA	77	63	1
03/05/2022	HF	29	19/07/2022	NA	NA	77	77	0
03/05/2022	HF	30	19/07/2022	NA	NA	77	77	0
03/05/2022	HF	31	19/07/2022	NA	NA	77	77	0
03/05/2022	HF	32	19/07/2022	NA	NA	77	77	0
03/05/2022	HF	33	19/07/2022	NA	NA	77	77	0
03/05/2022	HF	34	19/07/2022	01/07/2022	NA	77	59	1
03/05/2022	HF	35	19/07/2022	01/07/2022	NA	77	59	1
03/05/2022	HF	36	19/07/2022	NA	04/07/2022	62	77	0
03/05/2022	HF	37	19/07/2022	NA	NA	77	77	0
03/05/2022	HF	38	19/07/2022	NA	NA	77	77	0
03/05/2022	HF	39	19/07/2022	13/07/2022	NA	77	71	1
03/05/2022	HF	40	19/07/2022	13/07/2022	NA	77	71	1
03/05/2022	HF	41	19/07/2022	NA	NA	77	77	0
03/05/2022	HF	42	19/07/2022	08/07/2022	15/07/2022	73	66	1
03/05/2022	HF	43	19/07/2022	07/07/2022	NA	77	65	1
03/05/2022	HF	44	19/07/2022	15/07/2022	NA	77	73	1
03/05/2022	HF	45	19/07/2022	NA	NA	77	77	0
03/05/2022	HF	46	19/07/2022	01/07/2022	19/07/2022	77	59	1
03/05/2022	HF	47	19/07/2022	NA	15/07/2022	73	77	0
03/05/2022	HF	48	19/07/2022	NA	NA	77	77	0
03/05/2022	HI	1	19/07/2022	NA	NA	77	77	0
03/05/2022	HI	2	19/07/2022	NA	13/07/2022	71	77	0
03/05/2022	HI	3	19/07/2022	NA	NA	77	77	0
03/05/2022	HI	4	19/07/2022	NA	NA	77	77	0
03/05/2022	HI	5	19/07/2022	NA	NA	77	77	0
03/05/2022	HI	6	19/07/2022	NA	NA	77	77	0
03/05/2022	HI	7	19/07/2022	NA	NA	77	77	0
03/05/2022	HI	8	19/07/2022	NA	NA	77	77	0
03/05/2022	HI	9	19/07/2022	NA	NA	77	77	0
03/05/2022	HI	10	19/07/2022	NA	13/07/2022	71	77	0
03/05/2022	HI	11	19/07/2022	NA	13/07/2022	71	77	0
03/05/2022	HI	12	19/07/2022	NA	NA	77	77	0
03/05/2022	HI	13	19/07/2022	NA	13/07/2022	71	77	0
03/05/2022	HI	14	19/07/2022	NA	NA	77	77	0
03/05/2022	HI	15	19/07/2022	NA	NA	77	77	0
03/05/2022	HI	16	19/07/2022	NA	13/07/2022	71	77	0
03/05/2022	HI	17	19/07/2022	NA	NA	77	77	0
03/05/2022	HI	18	19/07/2022	NA	NA	77	77	0
03/05/2022	HI	19	19/07/2022	NA	NA	77	77	0
03/05/2022	HI	20	19/07/2022	NA	13/07/2022	71	77	0
03/05/2022	HI	21	19/07/2022	NA	13/07/2022	71	77	0
03/05/2022	HI	22	19/07/2022	NA	13/07/2022	71	77	0
03/05/2022	HI	23	19/07/2022	NA	04/05/2022	1	77	0
03/05/2022	HI	24	19/07/2022	NA	NA	77	77	0
03/05/2022	HI	25	19/07/2022	NA	13/07/2022	71	77	0
03/05/2022	HI	26	19/07/2022	NA	13/07/2022	71	77	0
03/05/2022	HI	27	19/07/2022	NA	NA	77	77	0
03/05/2022	HI	28	19/07/2022	NA	NA	77	77	0
03/05/2022	HI	29	19/07/2022	NA	22/06/2022	50	77	0
03/05/2022	HI	30	19/07/2022	NA	13/07/2022	71	77	0
03/05/2022	HI	31	19/07/2022	NA	13/07/2022	71	77	0
03/05/2022	HI	32	19/07/2022	NA	13/07/2022	71	77	0
03/05/2022	HI	33	19/07/2022	NA	NA	77	77	0
03/05/2022	HI	34	19/07/2022	NA	06/07/2022	64	77	0
03/05/2022	HI	35	19/07/2022	NA	18/07/2022	76	77	0
03/05/2022	HI	36	19/07/2022	NA	18/07/2022	76	77	0
03/05/2022	HI	37	19/07/2022	NA	NA	77	77	0
03/05/2022	HI	38	19/07/2022	NA	NA	77	77	0
03/05/2022	HI	39	19/07/2022	NA	18/07/2022	76	77	0
03/05/2022	HI	40	19/07/2022	NA	22/06/2022	50	77	0
03/05/2022	HI	41	19/07/2022	NA	13/07/2022	71	77	0
03/05/2022	HI	42	19/07/2022	NA	22/06/2022	50	77	0
03/05/2022	HI	43	19/07/2022	NA	09/05/2022	6	77	0
03/05/2022	HI	44	19/07/2022	NA	06/07/2022	64	77	0
03/05/2022	HI	45	19/07/2022	NA	NA	77	77	0
03/05/2022	HI	46	19/07/2022	NA	NA	77	77	0
03/05/2022	HI	47	19/07/2022	NA	09/06/2022	37	77	0
03/05/2022	HI	48	19/07/2022	NA	13/07/2022	71	77	0
03/05/2022	LF	1	19/07/2022	NA	NA	77	77	0
03/05/2022	LF	2	19/07/2022	NA	NA	77	77	0
03/05/2022	LF	3	19/07/2022	NA	NA	77	77	0
03/05/2022	LF	4	19/07/2022	NA	NA	77	77	0
03/05/2022	LF	5	19/07/2022	NA	NA	77	77	0
03/05/2022	LF	6	19/07/2022	NA	NA	77	77	0
03/05/2022	LF	7	19/07/2022	NA	NA	77	77	0
03/05/2022	LF	8	19/07/2022	NA	NA	77	77	0
03/05/2022	LF	9	19/07/2022	NA	NA	77	77	0
03/05/2022	LF	10	19/07/2022	NA	NA	77	77	0
03/05/2022	LF	11	19/07/2022	NA	NA	77	77	0
03/05/2022	LF	12	19/07/2022	NA	NA	77	77	0
03/05/2022	LF	13	19/07/2022	NA	NA	77	77	0
03/05/2022	LF	14	19/07/2022	NA	NA	77	77	0
03/05/2022	LF	15	19/07/2022	NA	NA	77	77	0
03/05/2022	LF	16	19/07/2022	NA	NA	77	77	0
03/05/2022	LF	17	19/07/2022	NA	11/07/2022	69	77	0
03/05/2022	LF	18	19/07/2022	NA	NA	77	77	0
03/05/2022	LF	19	19/07/2022	NA	NA	77	77	0
03/05/2022	LF	20	19/07/2022	NA	NA	77	77	0
03/05/2022	LF	21	19/07/2022	NA	NA	77	77	0
03/05/2022	LF	22	19/07/2022	NA	NA	77	77	0
03/05/2022	LF	23	19/07/2022	NA	NA	77	77	0
03/05/2022	LF	24	19/07/2022	NA	NA	77	77	0
03/05/2022	LF	25	19/07/2022	NA	NA	77	77	0
03/05/2022	LF	26	19/07/2022	NA	NA	77	77	0
03/05/2022	LF	27	19/07/2022	NA	NA	77	77	0
03/05/2022	LF	28	19/07/2022	NA	NA	77	77	0
03/05/2022	LF	29	19/07/2022	NA	NA	77	77	0
03/05/2022	LF	30	19/07/2022	NA	NA	77	77	0
03/05/2022	LF	31	19/07/2022	NA	NA	77	77	0
03/05/2022	LF	32	19/07/2022	NA	NA	77	77	0
03/05/2022	LF	33	19/07/2022	NA	NA	77	77	0
03/05/2022	LF	34	19/07/2022	NA	NA	77	77	0
03/05/2022	LF	35	19/07/2022	NA	NA	77	77	0
03/05/2022	LF	36	19/07/2022	NA	NA	77	77	0
03/05/2022	LF	37	19/07/2022	NA	NA	77	77	0
03/05/2022	LF	38	19/07/2022	NA	NA	77	77	0
03/05/2022	LF	39	19/07/2022	NA	20/06/2022	48	77	0
03/05/2022	LF	40	19/07/2022	NA	NA	77	77	0
03/05/2022	LF	41	19/07/2022	NA	NA	77	77	0
03/05/2022	LF	42	19/07/2022	NA	10/06/2022	38	77	0
03/05/2022	LF	43	19/07/2022	NA	NA	77	77	0
03/05/2022	LF	44	19/07/2022	NA	NA	77	77	0
03/05/2022	LF	45	19/07/2022	NA	NA	77	77	0
03/05/2022	LF	46	19/07/2022	NA	NA	77	77	0
03/05/2022	LF	47	19/07/2022	NA	NA	77	77	0
03/05/2022	LF	48	19/07/2022	NA	NA	77	77	0
03/05/2022	LI	1	19/07/2022	NA	NA	77	77	0
03/05/2022	LI	2	19/07/2022	NA	29/06/2022	57	77	0
03/05/2022	LI	3	19/07/2022	NA	NA	77	77	0
03/05/2022	LI	4	19/07/2022	NA	NA	77	77	0
03/05/2022	LI	5	19/07/2022	NA	NA	77	77	0
03/05/2022	LI	6	19/07/2022	NA	NA	77	77	0
03/05/2022	LI	7	19/07/2022	NA	NA	77	77	0
03/05/2022	LI	8	19/07/2022	NA	NA	77	77	0
03/05/2022	LI	9	19/07/2022	NA	22/06/2022	50	77	0
03/05/2022	LI	10	19/07/2022	NA	18/07/2022	76	77	0
03/05/2022	LI	11	19/07/2022	NA	NA	77	77	0
03/05/2022	LI	12	19/07/2022	NA	NA	77	77	0
03/05/2022	LI	13	19/07/2022	NA	NA	77	77	0
03/05/2022	LI	14	19/07/2022	NA	NA	77	77	0
03/05/2022	LI	15	19/07/2022	NA	NA	77	77	0
03/05/2022	LI	16	19/07/2022	NA	NA	77	77	0
03/05/2022	LI	17	19/07/2022	NA	13/07/2022	71	77	0
03/05/2022	LI	18	19/07/2022	NA	NA	77	77	0
03/05/2022	LI	19	19/07/2022	NA	NA	77	77	0
03/05/2022	LI	20	19/07/2022	NA	NA	77	77	0
03/05/2022	LI	21	19/07/2022	NA	01/06/2022	29	77	0
03/05/2022	LI	22	19/07/2022	NA	NA	77	77	0
03/05/2022	LI	23	19/07/2022	NA	NA	77	77	0
03/05/2022	LI	24	19/07/2022	NA	NA	77	77	0
03/05/2022	LI	25	19/07/2022	NA	18/07/2022	76	77	0
03/05/2022	LI	26	19/07/2022	NA	NA	77	77	0
03/05/2022	LI	27	19/07/2022	NA	NA	77	77	0
03/05/2022	LI	28	19/07/2022	NA	NA	77	77	0
03/05/2022	LI	29	19/07/2022	NA	NA	77	77	0
03/05/2022	LI	30	19/07/2022	NA	NA	77	77	0
03/05/2022	LI	31	19/07/2022	NA	NA	77	77	0
03/05/2022	LI	32	19/07/2022	NA	29/06/2022	57	77	0
03/05/2022	LI	33	19/07/2022	NA	NA	77	77	0
03/05/2022	LI	34	19/07/2022	NA	NA	77	77	0
03/05/2022	LI	35	19/07/2022	NA	NA	77	77	0
03/05/2022	LI	36	19/07/2022	NA	18/07/2022	76	77	0
03/05/2022	LI	37	19/07/2022	NA	NA	77	77	0
03/05/2022	LI	38	19/07/2022	NA	NA	77	77	0
03/05/2022	LI	39	19/07/2022	NA	NA	77	77	0
03/05/2022	LI	40	19/07/2022	NA	NA	77	77	0
03/05/2022	LI	41	19/07/2022	NA	18/07/2022	76	77	0
03/05/2022	LI	42	19/07/2022	NA	NA	77	77	0
03/05/2022	LI	43	19/07/2022	NA	NA	77	77	0
03/05/2022	LI	44	19/07/2022	NA	NA	77	77	0
03/05/2022	LI	45	19/07/2022	NA	NA	77	77	0
03/05/2022	LI	46	19/07/2022	NA	NA	77	77	0
03/05/2022	LI	47	19/07/2022	NA	NA	77	77	0
03/05/2022	LI	48	19/07/2022	NA	NA	77	77	0
