# Supplementary material for: The impact of food availability on tumorigenesis is evolutionarily conserved
Source: Sci Rep. 2023 Nov 14;13:19825. doi: 10.1038/s41598-023-46896-1 (PMC10645767; doi:10.1038/s41598-023-46896-1)
Supplement: Supplementary file 1 — Supplementary Information 1. [file 41598_2023_46896_MOESM1_ESM.zip › zebrafish.R]

################################################################################
#------------------------------------------------------------------------------#
#                                   Zebrafish                                  #
#------------------------------------------------------------------------------#
################################################################################


#Package
########

library(lme4)
library(readr)
library(ggplot2)
library(MuMIn)
library(sjPlot)
library(RVAideMemoire)
library(survival)
library(survminer)


##########################
#------------------------#
#       Juveniles        #
#------------------------#
##########################

#Data implementation
####################


H1 <- read_delim("juvenile_zebrafish.csv", delim = ";", escape_double = FALSE, col_types = cols(Death_Date = col_date(format = "%d/%m/%Y"), 
                                                                                                        Nevi_Date = col_date(format = "%d/%m/%Y"), 
                                                                                                        Start_Date = col_date(format = "%d/%m/%Y"), 
                                                                                                        Survey_date = col_date(format = "%d/%m/%Y")),trim_ws = TRUE)

H1[,c(1:4)]<-lapply(H1[,c(1:4)],as.factor)


#Nevi prevalence across time
############################

H1_tum<-subset(H1,Status=="Tumor")
H1_tum_surv<-subset(H1_tum,Death=="0"|Nevi=="1")
H1_tum_surv$nev_time<-ifelse(is.na(H1_tum_surv$Nevi_Date)==TRUE,as.numeric(H1_tum_surv$Survey_date-H1_tum_surv$Start_Date),as.numeric(H1_tum_surv$Nevi_Date-H1_tum_surv$Start_Date))

plotsurvivors(as.numeric(H1_tum_surv$nev_time),as.factor(H1_tum_surv$Nevi))
survie<-Surv(as.numeric(H1_tum_surv$nev_time),as.numeric(H1_tum_surv$Nevi))

H1_tum_surv$nev_time<-ifelse(is.na(H1_tum_surv$Nevi_Date)==TRUE,as.numeric(H1_tum_surv$Survey_date-H1_tum_surv$Start_Date),as.numeric(H1_tum_surv$Nevi_Date-H1_tum_surv$Start_Date))

plotsurvivors(as.numeric(H1_tum_surv$nev_time),as.factor(H1_tum_surv$Nevi))
survie<-Surv(as.numeric(H1_tum_surv$nev_time),as.numeric(H1_tum_surv$Nevi))


tapply(H1_tum_surv$ID,H1_tum_surv$Diet,length)
modele1<-survreg(survie~H1_tum_surv$Diet,dist="weibull")
modele2<-survreg(survie~1,dist="weibull")
aa<-AIC(modele1,modele2)
Weights(aa)
summary(modele1)

H1_tum_surv$Diet<-factor(H1_tum_surv$Diet,levels = c(levels=c("LI","HI","LF","HF")))
modele1<-survreg(survie~H1_tum_surv$Diet,dist="weibull")
summary(modele1)
tab_model(modele1,show.se = TRUE,pred.labels=c("Intercept","HI","LF","HF","Log(scale)"))

courbes<-survfit(survie~H1_tum_surv$Diet)
dd<-ggsurvplot(
  courbes,
  data = H1_tum_surv,
  size = 1,                 # change line size
  conf.int = TRUE,          # Add confidence interval
  pval = FALSE, # Add p-value
  risk.table = FALSE, fun = 'event',surv.scale="percent",
  legend.labs =c("HF","HI","LF","LI"),palette =c("#DDCC77","#88CCEE","#882255","#332288"),risk.table.col = "")+labs(fill="Diet",color="Diet")
dd$plot+theme(plot.caption=element_text(size=20),  # caption
              axis.title.x=element_text(vjust=0,  
                                        size=18),  # X axis title
              axis.title.y=element_text(size=18),  # Y axis title
              axis.text.x=element_text(size=18,
                                       vjust=.5),  # X axis text
              axis.text.y=element_text(size=15),
              panel.background = element_rect(fill = "white"), 
              panel.grid.major.y = element_line(color = "grey"))+ylab(paste("Proportion of zebrafish","\n","developing nevi",sep=""))+xlab("Days")


##########################
#------------------------#
#   Three months old     #
#------------------------#
##########################

#Data implementation
####################


H2 <- read_delim("three_months_old_zebrafish.csv", delim = ";", escape_double = FALSE, col_types = cols(Death_Date = col_date(format = "%d/%m/%Y"), 
                                                                                              Tumor_Date = col_date(format = "%d/%m/%Y"), 
                                                                                              Start_Date = col_date(format = "%d/%m/%Y"), 
                                                                                              Survey_date = col_date(format = "%d/%m/%Y")),trim_ws = TRUE)


H2[,c(1:4)]<-lapply(H2[,c(1:4)],as.factor)

#Tumor across time
##################
H2_tum<-subset(H2,Status=="Tumor")
H2_tum_surv<-subset(H2_tum,Death=="0"|Tumor=="1")
H2_tum_surv$nev_time<-ifelse(is.na(H2_tum_surv$Tumor_Date)==TRUE,as.numeric(H2_tum_surv$Survey_date-H2_tum_surv$Start_Date),as.numeric(H2_tum_surv$Tumor_Date-H2_tum_surv$Start_Date))

plotsurvivors(as.numeric(H2_tum_surv$nev_time),as.factor(H2_tum_surv$Tumor))
survie<-Surv(as.numeric(H2_tum_surv$nev_time),as.numeric(H2_tum_surv$Tumor))

modele1<-survreg(survie~H2_tum_surv$Diet,dist="weibull")
modele2<-survreg(survie~1,dist="weibull")

aa<-AIC(modele1,modele2)
Weights(aa)
summary(modele1)

H2_tum_surv$Diet<-factor(H2_tum_surv$Diet,levels = c(levels=c("LI","LF","HF","HI")))
modele1<-survreg(survie~H2_tum_surv$Diet,dist="weibull")
summary(modele1)
tab_model(modele1,show.se = TRUE,pred.labels=c("Intercept","LF","HF","HI","Log(scale)"))

courbes<-survfit(survie~H2_tum_surv$Diet)
dd<-ggsurvplot(
  courbes,
  data = H2_tum_surv,
  size = 1,                 # change line size
  conf.int = TRUE,          # Add confidence interval
  pval = FALSE, # Add p-value
  risk.table = FALSE, fun = 'event',surv.scale="percent",
  legend.labs =c("HF","HI","LF","LI"),palette =c("#DDCC77","#88CCEE","#882255","#332288"),risk.table.col = "")+labs(fill="Diet",color="Diet")+xlab("Days")
dd$plot+theme(plot.caption=element_text(size=20),  # caption
              axis.title.x=element_text(vjust=0,  
                                        size=18),  # X axis title
              axis.title.y=element_text(size=18),  # Y axis title
              axis.text.x=element_text(size=18,
                                       vjust=.5),  # X axis text
              axis.text.y=element_text(size=15),
              panel.background = element_rect(fill = "white"), 
              panel.grid.major.y = element_line(color = "grey"))+ylab(paste("Proportion of zebrafish","\n","developing tumors",sep=""))+xlab("Days")+coord_cartesian(y=c(0,1))
