# Supplementary material for: The impact of food availability on tumorigenesis is evolutionarily conserved
Source: Sci Rep. 2023 Nov 14;13:19825. doi: 10.1038/s41598-023-46896-1 (PMC10645767; doi:10.1038/s41598-023-46896-1)
Supplement: Supplementary file 1 — Supplementary Information 1. [file 41598_2023_46896_MOESM1_ESM.zip › five_weeks_old_hydras.csv]

Status	Birthday	Start_date	Diet	Batch	ID	Initial_tumor_size	One_month_tumor_size	Spont_tumor_date	Death_date	One_month_survey_date	Two_months_survey_date	Survival_time
Control	09/12/2021	10/01/2022	HF	1	1	NA	NA	11/02/2022	NA	10/02/2022	14/03/2022	63
Control	09/12/2021	10/01/2022	HF	1	2	NA	NA	04/02/2022	NA	10/02/2022	14/03/2022	63
Control	09/12/2021	10/01/2022	HF	1	3	NA	NA	04/02/2022	NA	10/02/2022	14/03/2022	63
Control	09/12/2021	10/01/2022	HF	1	4	NA	NA	04/02/2022	NA	10/02/2022	14/03/2022	63
Control	09/12/2021	10/01/2022	HF	1	5	NA	NA	NA	NA	10/02/2022	14/03/2022	63
Control	09/12/2021	10/01/2022	HF	1	6	NA	NA	04/02/2022	NA	10/02/2022	14/03/2022	63
Control	09/12/2021	10/01/2022	HF	1	7	NA	NA	11/02/2022	NA	10/02/2022	14/03/2022	63
Control	09/12/2021	10/01/2022	HF	1	8	NA	NA	04/02/2022	NA	10/02/2022	14/03/2022	63
Control	09/12/2021	10/01/2022	HF	1	9	NA	NA	04/02/2022	NA	10/02/2022	14/03/2022	63
Control	09/12/2021	10/01/2022	HF	1	10	NA	NA	07/02/2022	NA	10/02/2022	14/03/2022	63
Control	09/12/2021	10/01/2022	HF	1	11	NA	NA	09/02/2022	NA	10/02/2022	14/03/2022	63
Control	09/12/2021	10/01/2022	HF	1	12	NA	NA	17/02/2022	NA	10/02/2022	14/03/2022	63
Control	16/12/2021	17/01/2022	HF	2	1	NA	NA	NA	NA	17/02/2022	21/03/2022	63
Control	16/12/2021	17/01/2022	HF	2	2	NA	NA	11/02/2022	NA	17/02/2022	21/03/2022	63
Control	16/12/2021	17/01/2022	HF	2	3	NA	NA	11/02/2022	NA	17/02/2022	21/03/2022	63
Control	16/12/2021	17/01/2022	HF	2	4	NA	NA	07/02/2022	NA	17/02/2022	21/03/2022	63
Control	16/12/2021	17/01/2022	HF	2	5	NA	NA	07/02/2022	NA	17/02/2022	21/03/2022	63
Control	16/12/2021	17/01/2022	HF	2	6	NA	NA	04/02/2022	NA	17/02/2022	21/03/2022	63
Control	16/12/2021	17/01/2022	HF	2	7	NA	NA	04/02/2022	15/02/2022	17/02/2022	21/03/2022	29
Control	16/12/2021	17/01/2022	HF	2	8	NA	NA	07/02/2022	NA	17/02/2022	21/03/2022	63
Control	16/12/2021	17/01/2022	HF	2	9	NA	NA	04/02/2022	NA	17/02/2022	21/03/2022	63
Control	16/12/2021	17/01/2022	HF	2	10	NA	NA	04/02/2022	NA	17/02/2022	21/03/2022	63
Control	16/12/2021	17/01/2022	HF	2	11	NA	NA	04/02/2022	NA	17/02/2022	21/03/2022	63
Control	16/12/2021	17/01/2022	HF	2	12	NA	NA	11/02/2022	NA	17/02/2022	21/03/2022	63
Control	23/12/2021	24/01/2022	HF	3	1	NA	NA	23/02/2022	NA	24/02/2022	28/03/2022	63
Control	23/12/2021	24/01/2022	HF	3	2	NA	NA	01/03/2022	NA	24/02/2022	28/03/2022	63
Control	23/12/2021	24/01/2022	HF	3	3	NA	NA	09/02/2022	NA	24/02/2022	28/03/2022	63
Control	23/12/2021	24/01/2022	HF	3	4	NA	NA	07/02/2022	NA	24/02/2022	28/03/2022	63
Control	23/12/2021	24/01/2022	HF	3	5	NA	NA	NA	NA	24/02/2022	28/03/2022	63
Control	23/12/2021	24/01/2022	HF	3	6	NA	NA	04/02/2022	NA	24/02/2022	28/03/2022	63
Control	23/12/2021	24/01/2022	HF	3	7	NA	NA	15/02/2022	02/03/2022	24/02/2022	28/03/2022	37
Control	23/12/2021	24/01/2022	HF	3	8	NA	NA	07/02/2022	NA	24/02/2022	28/03/2022	63
Control	23/12/2021	24/01/2022	HF	3	9	NA	NA	07/02/2022	11/03/2022	24/02/2022	28/03/2022	46
Control	23/12/2021	24/01/2022	HF	3	10	NA	NA	14/02/2022	NA	24/02/2022	28/03/2022	63
Control	23/12/2021	24/01/2022	HF	3	11	NA	NA	09/02/2022	NA	24/02/2022	28/03/2022	63
Control	23/12/2021	24/01/2022	HF	3	12	NA	NA	04/02/2022	NA	24/02/2022	28/03/2022	63
Control	13/01/2022	14/02/2022	HF	4	1	NA	NA	NA	NA	14/03/2022	18/04/2022	63
Control	13/01/2022	14/02/2022	HF	4	2	NA	NA	18/03/2022	NA	14/03/2022	18/04/2022	63
Control	13/01/2022	14/02/2022	HF	4	3	NA	NA	01/03/2022	NA	14/03/2022	18/04/2022	63
Control	13/01/2022	14/02/2022	HF	4	4	NA	NA	04/03/2022	NA	14/03/2022	18/04/2022	63
Control	13/01/2022	14/02/2022	HF	4	5	NA	NA	23/02/2022	NA	14/03/2022	18/04/2022	63
Control	13/01/2022	14/02/2022	HF	4	6	NA	NA	01/03/2022	NA	14/03/2022	18/04/2022	63
Control	13/01/2022	14/02/2022	HF	4	8	NA	NA	23/02/2022	NA	14/03/2022	18/04/2022	63
Control	30/01/2022	28/02/2022	HF	5	1	NA	NA	01/03/2022	NA	31/03/2022	02/05/2022	63
Control	30/01/2022	28/02/2022	HF	5	2	NA	NA	NA	NA	31/03/2022	02/05/2022	63
Control	30/01/2022	28/02/2022	HF	5	3	NA	NA	NA	01/03/2022	31/03/2022	02/05/2022	1
Control	30/01/2022	28/02/2022	HF	5	4	NA	NA	15/03/2022	NA	31/03/2022	02/05/2022	63
Control	30/01/2022	28/02/2022	HF	5	5	NA	NA	15/04/2022	NA	31/03/2022	02/05/2022	63
Control	30/01/2022	28/02/2022	HF	5	6	NA	NA	18/03/2022	NA	31/03/2022	02/05/2022	63
Control	30/01/2022	28/02/2022	HF	5	7	NA	NA	18/03/2022	NA	31/03/2022	02/05/2022	63
Control	30/01/2022	28/02/2022	HF	5	8	NA	NA	21/03/2022	NA	31/03/2022	02/05/2022	63
Control	30/01/2022	28/02/2022	HF	5	9	NA	NA	15/03/2022	NA	31/03/2022	02/05/2022	63
Control	30/01/2022	28/02/2022	HF	5	10	NA	NA	16/03/2022	NA	31/03/2022	02/05/2022	63
Control	30/01/2022	28/02/2022	HF	5	11	NA	NA	NA	NA	31/03/2022	02/05/2022	63
Control	30/01/2022	28/02/2022	HF	5	12	NA	NA	15/03/2022	NA	31/03/2022	02/05/2022	63
Control	09/12/2021	10/01/2022	LF	1	1	NA	NA	21/02/2022	NA	10/02/2022	14/03/2022	63
Control	09/12/2021	10/01/2022	LF	1	2	NA	NA	04/02/2022	NA	10/02/2022	14/03/2022	63
Control	09/12/2021	10/01/2022	LF	1	3	NA	NA	14/02/2022	NA	10/02/2022	14/03/2022	63
Control	09/12/2021	10/01/2022	LF	1	4	NA	NA	NA	NA	10/02/2022	14/03/2022	63
Control	09/12/2021	10/01/2022	LF	1	5	NA	NA	04/02/2022	NA	10/02/2022	14/03/2022	63
Control	09/12/2021	10/01/2022	LF	1	6	NA	NA	NA	15/02/2022	10/02/2022	14/03/2022	36
Control	09/12/2021	10/01/2022	LF	1	7	NA	NA	17/02/2022	NA	10/02/2022	14/03/2022	63
Control	09/12/2021	10/01/2022	LF	1	8	NA	NA	NA	NA	10/02/2022	14/03/2022	63
Control	09/12/2021	10/01/2022	LF	1	9	NA	NA	14/02/2022	NA	10/02/2022	14/03/2022	63
Control	09/12/2021	10/01/2022	LF	1	10	NA	NA	17/02/2022	22/02/2022	10/02/2022	14/03/2022	43
Control	09/12/2021	10/01/2022	LF	1	11	NA	NA	21/02/2022	NA	10/02/2022	14/03/2022	63
Control	09/12/2021	10/01/2022	LF	1	12	NA	NA	NA	27/01/2022	10/02/2022	14/03/2022	17
Control	16/12/2021	17/01/2022	LF	2	1	NA	NA	04/02/2022	NA	17/02/2022	21/03/2022	63
Control	16/12/2021	17/01/2022	LF	2	2	NA	NA	11/02/2022	NA	17/02/2022	21/03/2022	63
Control	16/12/2021	17/01/2022	LF	2	3	NA	NA	09/02/2022	NA	17/02/2022	21/03/2022	63
Control	16/12/2021	17/01/2022	LF	2	4	NA	NA	NA	NA	17/02/2022	21/03/2022	63
Control	16/12/2021	17/01/2022	LF	2	5	NA	NA	04/02/2022	NA	17/02/2022	21/03/2022	63
Control	16/12/2021	17/01/2022	LF	2	6	NA	NA	NA	NA	17/02/2022	21/03/2022	63
Control	16/12/2021	17/01/2022	LF	2	7	NA	NA	24/02/2022	NA	17/02/2022	21/03/2022	63
Control	16/12/2021	17/01/2022	LF	2	8	NA	NA	07/02/2022	22/02/2022	17/02/2022	21/03/2022	36
Control	16/12/2021	17/01/2022	LF	2	9	NA	NA	09/02/2022	NA	17/02/2022	21/03/2022	63
Control	16/12/2021	17/01/2022	LF	2	10	NA	NA	NA	07/02/2022	17/02/2022	21/03/2022	21
Control	16/12/2021	17/01/2022	LF	2	11	NA	NA	NA	NA	17/02/2022	21/03/2022	63
Control	16/12/2021	17/01/2022	LF	2	12	NA	NA	NA	NA	17/02/2022	21/03/2022	63
Control	23/12/2021	24/01/2022	LF	3	1	NA	NA	NA	NA	24/02/2022	28/03/2022	63
Control	23/12/2021	24/01/2022	LF	3	2	NA	NA	NA	01/03/2022	24/02/2022	28/03/2022	36
Control	23/12/2021	24/01/2022	LF	3	3	NA	NA	04/02/2022	NA	24/02/2022	28/03/2022	63
Control	23/12/2021	24/01/2022	LF	3	4	NA	NA	15/03/2022	NA	24/02/2022	28/03/2022	63
Control	23/12/2021	24/01/2022	LF	3	5	NA	NA	17/02/2022	NA	24/02/2022	28/03/2022	63
Control	23/12/2021	24/01/2022	LF	3	6	NA	NA	24/02/2022	21/03/2022	24/02/2022	28/03/2022	56
Control	23/12/2021	24/01/2022	LF	3	7	NA	NA	14/02/2022	NA	24/02/2022	28/03/2022	63
Control	23/12/2021	24/01/2022	LF	3	8	NA	NA	NA	NA	24/02/2022	28/03/2022	63
Control	23/12/2021	24/01/2022	LF	3	9	NA	NA	17/02/2022	NA	24/02/2022	28/03/2022	63
Control	23/12/2021	24/01/2022	LF	3	10	NA	NA	11/02/2022	NA	24/02/2022	28/03/2022	63
Control	23/12/2021	24/01/2022	LF	3	11	NA	NA	NA	NA	24/02/2022	28/03/2022	63
Control	23/12/2021	24/01/2022	LF	3	12	NA	NA	NA	NA	24/02/2022	28/03/2022	63
Control	13/01/2022	14/02/2022	LF	4	1	NA	NA	20/04/2022	NA	14/03/2022	18/04/2022	63
Control	13/01/2022	14/02/2022	LF	4	2	NA	NA	NA	NA	14/03/2022	18/04/2022	63
Control	13/01/2022	14/02/2022	LF	4	3	NA	NA	NA	NA	14/03/2022	18/04/2022	63
Control	13/01/2022	14/02/2022	LF	4	4	NA	NA	NA	NA	14/03/2022	18/04/2022	63
Control	13/01/2022	14/02/2022	LF	4	5	NA	NA	25/02/2022	15/03/2022	14/03/2022	18/04/2022	29
Control	13/01/2022	14/02/2022	LF	4	6	NA	NA	21/03/2022	NA	14/03/2022	18/04/2022	63
Control	13/01/2022	14/02/2022	LF	4	7	NA	NA	NA	NA	14/03/2022	18/04/2022	63
Control	30/01/2022	28/02/2022	LF	5	1	NA	NA	NA	NA	31/03/2022	02/05/2022	63
Control	30/01/2022	28/02/2022	LF	5	2	NA	NA	NA	13/04/2022	31/03/2022	02/05/2022	44
Control	30/01/2022	28/02/2022	LF	5	3	NA	NA	NA	NA	31/03/2022	02/05/2022	63
Control	30/01/2022	28/02/2022	LF	5	4	NA	NA	14/03/2022	11/04/2022	31/03/2022	02/05/2022	42
Control	30/01/2022	28/02/2022	LF	5	5	NA	NA	25/03/2022	NA	31/03/2022	02/05/2022	63
Control	30/01/2022	28/02/2022	LF	5	6	NA	NA	NA	11/04/2022	31/03/2022	02/05/2022	42
Control	30/01/2022	28/02/2022	LF	5	7	NA	NA	NA	11/04/2022	31/03/2022	02/05/2022	42
Control	30/01/2022	28/02/2022	LF	5	8	NA	NA	NA	NA	31/03/2022	02/05/2022	63
Control	30/01/2022	28/02/2022	LF	5	9	NA	NA	NA	NA	31/03/2022	02/05/2022	63
Control	30/01/2022	28/02/2022	LF	5	10	NA	NA	NA	NA	31/03/2022	02/05/2022	63
Control	30/01/2022	28/02/2022	LF	5	11	NA	NA	07/03/2022	NA	31/03/2022	02/05/2022	63
Control	30/01/2022	28/02/2022	LF	5	12	NA	NA	NA	17/03/2022	31/03/2022	02/05/2022	17
Control	09/12/2021	10/01/2022	HI	1	1	NA	NA	28/02/2022	NA	10/02/2022	14/03/2022	63
Control	09/12/2021	10/01/2022	HI	1	2	NA	NA	NA	04/02/2022	10/02/2022	14/03/2022	25
Control	09/12/2021	10/01/2022	HI	1	3	NA	NA	04/02/2022	21/02/2022	10/02/2022	14/03/2022	42
Control	09/12/2021	10/01/2022	HI	1	4	NA	NA	NA	04/03/2022	10/02/2022	14/03/2022	53
Control	09/12/2021	10/01/2022	HI	1	5	NA	NA	NA	21/02/2022	10/02/2022	14/03/2022	42
Control	09/12/2021	10/01/2022	HI	1	6	NA	NA	28/02/2022	NA	10/02/2022	14/03/2022	63
Control	09/12/2021	10/01/2022	HI	1	7	NA	NA	NA	NA	10/02/2022	14/03/2022	63
Control	09/12/2021	10/01/2022	HI	1	8	NA	NA	NA	NA	10/02/2022	14/03/2022	63
Control	09/12/2021	10/01/2022	HI	1	9	NA	NA	16/02/2022	21/02/2022	10/02/2022	14/03/2022	42
Control	09/12/2021	10/01/2022	HI	1	10	NA	NA	23/02/2022	14/03/2022	10/02/2022	14/03/2022	63
Control	09/12/2021	10/01/2022	HI	1	11	NA	NA	NA	04/02/2022	10/02/2022	14/03/2022	25
Control	09/12/2021	10/01/2022	HI	1	12	NA	NA	15/02/2022	21/02/2022	10/02/2022	14/03/2022	42
Control	16/12/2021	17/01/2022	HI	2	1	NA	NA	NA	21/02/2022	17/02/2022	21/03/2022	35
Control	16/12/2021	17/01/2022	HI	2	2	NA	NA	04/02/2022	NA	17/02/2022	21/03/2022	63
Control	16/12/2021	17/01/2022	HI	2	3	NA	NA	NA	16/02/2022	17/02/2022	21/03/2022	30
Control	16/12/2021	17/01/2022	HI	2	4	NA	NA	NA	04/02/2022	17/02/2022	21/03/2022	18
Control	16/12/2021	17/01/2022	HI	2	5	NA	NA	NA	NA	17/02/2022	21/03/2022	63
Control	16/12/2021	17/01/2022	HI	2	6	NA	NA	NA	04/02/2022	17/02/2022	21/03/2022	18
Control	16/12/2021	17/01/2022	HI	2	7	NA	NA	NA	NA	17/02/2022	21/03/2022	63
Control	16/12/2021	17/01/2022	HI	2	8	NA	NA	NA	NA	17/02/2022	21/03/2022	63
Control	16/12/2021	17/01/2022	HI	2	9	NA	NA	NA	22/02/2022	17/02/2022	21/03/2022	36
Control	16/12/2021	17/01/2022	HI	2	10	NA	NA	11/02/2022	NA	17/02/2022	21/03/2022	63
Control	16/12/2021	17/01/2022	HI	2	11	NA	NA	NA	NA	17/02/2022	21/03/2022	63
Control	16/12/2021	17/01/2022	HI	2	12	NA	NA	NA	16/02/2022	17/02/2022	21/03/2022	30
Control	23/12/2021	24/01/2022	HI	3	1	NA	NA	NA	NA	24/02/2022	28/03/2022	63
Control	23/12/2021	24/01/2022	HI	3	2	NA	NA	NA	NA	24/02/2022	28/03/2022	63
Control	23/12/2021	24/01/2022	HI	3	3	NA	NA	NA	NA	24/02/2022	28/03/2022	63
Control	23/12/2021	24/01/2022	HI	3	4	NA	NA	NA	NA	24/02/2022	28/03/2022	63
Control	23/12/2021	24/01/2022	HI	3	5	NA	NA	28/02/2022	NA	24/02/2022	28/03/2022	63
Control	23/12/2021	24/01/2022	HI	3	6	NA	NA	NA	NA	24/02/2022	28/03/2022	63
Control	23/12/2021	24/01/2022	HI	3	7	NA	NA	NA	NA	24/02/2022	28/03/2022	63
Control	23/12/2021	24/01/2022	HI	3	8	NA	NA	04/02/2022	14/03/2022	24/02/2022	28/03/2022	49
Control	23/12/2021	24/01/2022	HI	3	9	NA	NA	NA	NA	24/02/2022	28/03/2022	63
Control	23/12/2021	24/01/2022	HI	3	10	NA	NA	24/02/2022	14/03/2022	24/02/2022	28/03/2022	49
Control	23/12/2021	24/01/2022	HI	3	11	NA	NA	25/02/2022	NA	24/02/2022	28/03/2022	63
Control	23/12/2021	24/01/2022	HI	3	12	NA	NA	NA	NA	24/02/2022	28/03/2022	63
Control	13/01/2022	14/02/2022	HI	4	1	NA	NA	NA	13/04/2022	14/03/2022	18/04/2022	58
Control	13/01/2022	14/02/2022	HI	4	2	NA	NA	NA	13/04/2022	14/03/2022	18/04/2022	58
Control	13/01/2022	14/02/2022	HI	4	3	NA	NA	NA	13/04/2022	14/03/2022	18/04/2022	58
Control	13/01/2022	14/02/2022	HI	4	4	NA	NA	NA	16/02/2022	14/03/2022	18/04/2022	2
Control	13/01/2022	14/02/2022	HI	4	5	NA	NA	NA	NA	14/03/2022	18/04/2022	63
Control	13/01/2022	14/02/2022	HI	4	6	NA	NA	NA	NA	14/03/2022	18/04/2022	63
Control	13/01/2022	14/02/2022	HI	4	7	NA	NA	NA	13/04/2022	14/03/2022	18/04/2022	58
Control	13/01/2022	14/02/2022	HI	4	8	NA	NA	28/02/2022	NA	14/03/2022	18/04/2022	63
Control	13/01/2022	14/02/2022	HI	4	9	NA	NA	23/02/2022	NA	14/03/2022	18/04/2022	63
Control	13/01/2022	14/02/2022	HI	4	10	NA	NA	NA	NA	14/03/2022	18/04/2022	63
Control	13/01/2022	14/02/2022	HI	4	11	NA	NA	NA	NA	14/03/2022	18/04/2022	63
Control	13/01/2022	14/02/2022	HI	4	12	NA	NA	NA	NA	14/03/2022	18/04/2022	63
Control	30/01/2022	28/02/2022	HI	5	1	NA	NA	NA	13/04/2022	31/03/2022	02/05/2022	44
Control	30/01/2022	28/02/2022	HI	5	2	NA	NA	NA	17/03/2022	31/03/2022	02/05/2022	17
Control	30/01/2022	28/02/2022	HI	5	3	NA	NA	NA	30/03/2022	31/03/2022	02/05/2022	30
Control	30/01/2022	28/02/2022	HI	5	4	NA	NA	NA	13/04/2022	31/03/2022	02/05/2022	44
Control	30/01/2022	28/02/2022	HI	5	5	NA	NA	NA	NA	31/03/2022	02/05/2022	63
Control	30/01/2022	28/02/2022	HI	5	6	NA	NA	NA	27/04/2022	31/03/2022	02/05/2022	58
Control	30/01/2022	28/02/2022	HI	5	7	NA	NA	01/03/2022	NA	31/03/2022	02/05/2022	63
Control	30/01/2022	28/02/2022	HI	5	8	NA	NA	NA	13/04/2022	31/03/2022	02/05/2022	44
Control	30/01/2022	28/02/2022	HI	5	9	NA	NA	NA	14/03/2022	31/03/2022	02/05/2022	14
Control	30/01/2022	28/02/2022	HI	5	10	NA	NA	NA	14/03/2022	31/03/2022	02/05/2022	14
Control	30/01/2022	28/02/2022	HI	5	11	NA	NA	NA	04/03/2022	31/03/2022	02/05/2022	4
Control	09/12/2021	10/01/2022	LI	1	1	NA	NA	NA	07/03/2022	10/02/2022	14/03/2022	56
Control	09/12/2021	10/01/2022	LI	1	2	NA	NA	NA	25/02/2022	10/02/2022	14/03/2022	46
Control	09/12/2021	10/01/2022	LI	1	3	NA	NA	NA	07/03/2022	10/02/2022	14/03/2022	56
Control	09/12/2021	10/01/2022	LI	1	4	NA	NA	NA	NA	10/02/2022	14/03/2022	63
Control	09/12/2021	10/01/2022	LI	1	5	NA	NA	NA	21/01/2022	10/02/2022	14/03/2022	11
Control	09/12/2021	10/01/2022	LI	1	6	NA	NA	NA	NA	10/02/2022	14/03/2022	63
Control	09/12/2021	10/01/2022	LI	1	7	NA	NA	NA	15/02/2022	10/02/2022	14/03/2022	36
Control	09/12/2021	10/01/2022	LI	1	8	NA	NA	NA	15/02/2022	10/02/2022	14/03/2022	36
Control	09/12/2021	10/01/2022	LI	1	9	NA	NA	NA	21/02/2022	10/02/2022	14/03/2022	42
Control	09/12/2021	10/01/2022	LI	1	10	NA	NA	NA	15/02/2022	10/02/2022	14/03/2022	36
Control	09/12/2021	10/01/2022	LI	1	11	NA	NA	NA	NA	10/02/2022	14/03/2022	63
Control	09/12/2021	10/01/2022	LI	1	12	NA	NA	28/02/2022	NA	10/02/2022	14/03/2022	63
Control	16/12/2021	17/01/2022	LI	2	1	NA	NA	NA	01/03/2022	17/02/2022	21/03/2022	43
Control	16/12/2021	17/01/2022	LI	2	2	NA	NA	NA	NA	17/02/2022	21/03/2022	63
Control	16/12/2021	17/01/2022	LI	2	3	NA	NA	NA	14/03/2022	17/02/2022	21/03/2022	56
Control	16/12/2021	17/01/2022	LI	2	4	NA	NA	NA	NA	17/02/2022	21/03/2022	63
Control	16/12/2021	17/01/2022	LI	2	5	NA	NA	NA	17/03/2022	17/02/2022	21/03/2022	59
Control	16/12/2021	17/01/2022	LI	2	6	NA	NA	NA	NA	17/02/2022	21/03/2022	63
Control	16/12/2021	17/01/2022	LI	2	7	NA	NA	NA	07/02/2022	17/02/2022	21/03/2022	21
Control	16/12/2021	17/01/2022	LI	2	8	NA	NA	NA	15/02/2022	17/02/2022	21/03/2022	29
Control	16/12/2021	17/01/2022	LI	2	9	NA	NA	NA	22/02/2022	17/02/2022	21/03/2022	36
Control	16/12/2021	17/01/2022	LI	2	10	NA	NA	NA	28/02/2022	17/02/2022	21/03/2022	42
Control	16/12/2021	17/01/2022	LI	2	11	NA	NA	NA	14/03/2022	17/02/2022	21/03/2022	56
Control	16/12/2021	17/01/2022	LI	2	12	NA	NA	NA	21/02/2022	17/02/2022	21/03/2022	35
Control	23/12/2021	24/01/2022	LI	3	1	NA	NA	NA	23/02/2022	24/02/2022	28/03/2022	30
Control	23/12/2021	24/01/2022	LI	3	2	NA	NA	NA	16/02/2022	24/02/2022	28/03/2022	23
Control	23/12/2021	24/01/2022	LI	3	3	NA	NA	NA	16/02/2022	24/02/2022	28/03/2022	23
Control	23/12/2021	24/01/2022	LI	3	4	NA	NA	NA	16/02/2022	24/02/2022	28/03/2022	23
Control	23/12/2021	24/01/2022	LI	3	5	NA	NA	NA	07/03/2022	24/02/2022	28/03/2022	42
Control	23/12/2021	24/01/2022	LI	3	6	NA	NA	NA	07/03/2022	24/02/2022	28/03/2022	42
Control	23/12/2021	24/01/2022	LI	3	7	NA	NA	NA	14/03/2022	24/02/2022	28/03/2022	49
Control	23/12/2021	24/01/2022	LI	3	8	NA	NA	NA	15/03/2022	24/02/2022	28/03/2022	50
Control	23/12/2021	24/01/2022	LI	3	9	NA	NA	NA	NA	24/02/2022	28/03/2022	63
Control	23/12/2021	24/01/2022	LI	3	10	NA	NA	NA	14/03/2022	24/02/2022	28/03/2022	49
Control	23/12/2021	24/01/2022	LI	3	11	NA	NA	NA	NA	24/02/2022	28/03/2022	63
Control	23/12/2021	24/01/2022	LI	3	12	NA	NA	NA	17/03/2022	24/02/2022	28/03/2022	52
Control	13/01/2022	14/02/2022	LI	4	1	NA	NA	23/02/2022	30/03/2022	14/03/2022	18/04/2022	44
Control	13/01/2022	14/02/2022	LI	4	2	NA	NA	NA	NA	14/03/2022	18/04/2022	63
Control	13/01/2022	14/02/2022	LI	4	3	NA	NA	NA	17/03/2022	14/03/2022	18/04/2022	31
Control	13/01/2022	14/02/2022	LI	4	4	NA	NA	NA	04/03/2022	14/03/2022	18/04/2022	18
Control	13/01/2022	14/02/2022	LI	4	5	NA	NA	NA	NA	14/03/2022	18/04/2022	63
Control	13/01/2022	14/02/2022	LI	4	6	NA	NA	NA	21/03/2022	14/03/2022	18/04/2022	35
Control	13/01/2022	14/02/2022	LI	4	7	NA	NA	NA	21/03/2022	14/03/2022	18/04/2022	35
Control	13/01/2022	14/02/2022	LI	4	8	NA	NA	NA	04/03/2022	14/03/2022	18/04/2022	18
Control	13/01/2022	14/02/2022	LI	4	9	NA	NA	NA	13/04/2022	14/03/2022	18/04/2022	58
Control	13/01/2022	14/02/2022	LI	4	10	NA	NA	NA	17/03/2022	14/03/2022	18/04/2022	31
Control	13/01/2022	14/02/2022	LI	4	11	NA	NA	NA	21/03/2022	14/03/2022	18/04/2022	35
Control	13/01/2022	14/02/2022	LI	4	12	NA	NA	NA	30/03/2022	14/03/2022	18/04/2022	44
Control	30/01/2022	28/02/2022	LI	5	1	NA	NA	NA	30/03/2022	31/03/2022	02/05/2022	30
Control	30/01/2022	28/02/2022	LI	5	2	NA	NA	NA	21/03/2022	31/03/2022	02/05/2022	21
Control	30/01/2022	28/02/2022	LI	5	3	NA	NA	NA	14/03/2022	31/03/2022	02/05/2022	14
Control	30/01/2022	28/02/2022	LI	5	4	NA	NA	NA	28/03/2022	31/03/2022	02/05/2022	28
Control	30/01/2022	28/02/2022	LI	5	5	NA	NA	NA	07/03/2022	31/03/2022	02/05/2022	7
Control	30/01/2022	28/02/2022	LI	5	6	NA	NA	NA	21/03/2022	31/03/2022	02/05/2022	21
Control	30/01/2022	28/02/2022	LI	5	7	NA	NA	NA	02/03/2022	31/03/2022	02/05/2022	2
Control	30/01/2022	28/02/2022	LI	5	8	NA	NA	NA	30/03/2022	31/03/2022	02/05/2022	30
Control	30/01/2022	28/02/2022	LI	5	10	NA	NA	NA	30/03/2022	31/03/2022	02/05/2022	30
Control	30/01/2022	28/02/2022	LI	5	11	NA	NA	NA	30/03/2022	31/03/2022	02/05/2022	30
Control	30/01/2022	28/02/2022	LI	5	12	NA	NA	NA	21/03/2022	31/03/2022	02/05/2022	21
Tumor	09/12/2021	10/01/2022	HF	1	1	0	NA	NA	03/02/2022	10/02/2022	14/03/2022	24
Tumor	09/12/2021	10/01/2022	HF	1	2	0	1	NA	NA	10/02/2022	14/03/2022	63
Tumor	09/12/2021	10/01/2022	HF	1	3	1	1	NA	NA	10/02/2022	14/03/2022	63
Tumor	09/12/2021	10/01/2022	HF	1	4	0	3	NA	NA	10/02/2022	14/03/2022	63
Tumor	09/12/2021	10/01/2022	HF	1	5	3	6	NA	NA	10/02/2022	14/03/2022	63
Tumor	09/12/2021	10/01/2022	HF	1	6	1	4	NA	NA	10/02/2022	14/03/2022	63
Tumor	09/12/2021	10/01/2022	HF	1	7	1	4	NA	NA	10/02/2022	14/03/2022	63
Tumor	09/12/2021	10/01/2022	HF	1	8	0	1	NA	NA	10/02/2022	14/03/2022	63
Tumor	09/12/2021	10/01/2022	HF	1	9	4	1	NA	NA	10/02/2022	14/03/2022	63
Tumor	09/12/2021	10/01/2022	HF	1	10	4	5	NA	NA	10/02/2022	14/03/2022	63
Tumor	09/12/2021	10/01/2022	HF	1	11	0	5	NA	NA	10/02/2022	14/03/2022	63
Tumor	09/12/2021	10/01/2022	HF	1	12	0	5	NA	NA	10/02/2022	14/03/2022	63
Tumor	16/12/2021	17/01/2022	HF	2	1	0	1	NA	NA	17/02/2022	21/03/2022	63
Tumor	16/12/2021	17/01/2022	HF	2	2	NA	NA	NA	17/02/2022	17/02/2022	21/03/2022	31
Tumor	16/12/2021	17/01/2022	HF	2	3	1	NA	NA	03/02/2022	17/02/2022	21/03/2022	17
Tumor	16/12/2021	17/01/2022	HF	2	4	1	1	NA	NA	17/02/2022	21/03/2022	63
Tumor	16/12/2021	17/01/2022	HF	2	5	6	4	NA	NA	17/02/2022	21/03/2022	63
Tumor	16/12/2021	17/01/2022	HF	2	6	6	6	NA	NA	17/02/2022	21/03/2022	63
Tumor	16/12/2021	17/01/2022	HF	2	7	1	1	NA	NA	17/02/2022	21/03/2022	63
Tumor	16/12/2021	17/01/2022	HF	2	8	0	5	NA	NA	17/02/2022	21/03/2022	63
Tumor	16/12/2021	17/01/2022	HF	2	9	0	1	NA	NA	17/02/2022	21/03/2022	63
Tumor	16/12/2021	17/01/2022	HF	2	10	1	3	NA	NA	17/02/2022	21/03/2022	63
Tumor	16/12/2021	17/01/2022	HF	2	11	6	6	NA	NA	17/02/2022	21/03/2022	63
Tumor	16/12/2021	17/01/2022	HF	2	12	0	1	NA	NA	17/02/2022	21/03/2022	63
Tumor	23/12/2021	24/01/2022	HF	3	1	1	NA	NA	NA	24/02/2022	28/03/2022	63
Tumor	23/12/2021	24/01/2022	HF	3	2	1	NA	NA	NA	24/02/2022	28/03/2022	63
Tumor	23/12/2021	24/01/2022	HF	3	3	2	NA	NA	NA	24/02/2022	28/03/2022	63
Tumor	23/12/2021	24/01/2022	HF	3	4	1	NA	NA	NA	24/02/2022	28/03/2022	63
Tumor	23/12/2021	24/01/2022	HF	3	5	2	NA	NA	NA	24/02/2022	28/03/2022	63
Tumor	13/01/2022	14/02/2022	HF	4	1	6	4	NA	NA	14/03/2022	18/04/2022	63
Tumor	13/01/2022	14/02/2022	HF	4	2	0	NA	NA	23/02/2022	14/03/2022	18/04/2022	9
Tumor	13/01/2022	14/02/2022	HF	4	3	2	6	NA	NA	14/03/2022	18/04/2022	63
Tumor	30/01/2022	28/02/2022	HF	5	1	0	1	NA	NA	31/03/2022	02/05/2022	63
Tumor	30/01/2022	28/02/2022	HF	5	4	0	3	NA	19/04/2022	31/03/2022	02/05/2022	50
Tumor	30/01/2022	28/02/2022	HF	5	8	4	4	NA	NA	31/03/2022	02/05/2022	63
Tumor	09/12/2021	10/01/2022	LF	1	1	1	NA	NA	25/01/2022	10/02/2022	14/03/2022	15
Tumor	09/12/2021	10/01/2022	LF	1	2	1	NA	NA	10/02/2022	10/02/2022	14/03/2022	31
Tumor	09/12/2021	10/01/2022	LF	1	3	0	0	NA	NA	10/02/2022	14/03/2022	63
Tumor	09/12/2021	10/01/2022	LF	1	4	0	NA	NA	10/02/2022	10/02/2022	14/03/2022	31
Tumor	09/12/2021	10/01/2022	LF	1	5	2	1	NA	17/02/2022	10/02/2022	14/03/2022	38
Tumor	09/12/2021	10/01/2022	LF	1	6	2	2	NA	17/02/2022	10/02/2022	14/03/2022	38
Tumor	09/12/2021	10/01/2022	LF	1	7	2	2	NA	17/02/2022	10/02/2022	14/03/2022	38
Tumor	09/12/2021	10/01/2022	LF	1	8	0	NA	NA	17/02/2022	10/02/2022	14/03/2022	38
Tumor	09/12/2021	10/01/2022	LF	1	9	NA	NA	NA	NA	10/02/2022	14/03/2022	63
Tumor	09/12/2021	10/01/2022	LF	1	10	1	2	NA	NA	10/02/2022	14/03/2022	63
Tumor	09/12/2021	10/01/2022	LF	1	11	2	2	NA	NA	10/02/2022	14/03/2022	63
Tumor	09/12/2021	10/01/2022	LF	1	12	0	0	NA	NA	10/02/2022	14/03/2022	63
Tumor	16/12/2021	17/01/2022	LF	2	1	1	NA	NA	07/02/2022	17/02/2022	21/03/2022	21
Tumor	16/12/2021	17/01/2022	LF	2	2	0	1	NA	NA	17/02/2022	21/03/2022	63
Tumor	16/12/2021	17/01/2022	LF	2	3	1	0	NA	NA	17/02/2022	21/03/2022	63
Tumor	16/12/2021	17/01/2022	LF	2	4	5	NA	NA	27/01/2022	17/02/2022	21/03/2022	10
Tumor	16/12/2021	17/01/2022	LF	2	5	0	NA	NA	25/01/2022	17/02/2022	21/03/2022	8
Tumor	16/12/2021	17/01/2022	LF	2	6	0	NA	NA	07/02/2022	17/02/2022	21/03/2022	21
Tumor	16/12/2021	17/01/2022	LF	2	7	6	NA	NA	15/02/2022	17/02/2022	21/03/2022	29
Tumor	16/12/2021	17/01/2022	LF	2	8	1	NA	NA	27/01/2022	17/02/2022	21/03/2022	10
Tumor	16/12/2021	17/01/2022	LF	2	9	4	4	NA	NA	17/02/2022	21/03/2022	63
Tumor	16/12/2021	17/01/2022	LF	2	10	6	6	NA	NA	17/02/2022	21/03/2022	63
Tumor	16/12/2021	17/01/2022	LF	2	11	0	NA	NA	NA	17/02/2022	21/03/2022	63
Tumor	16/12/2021	17/01/2022	LF	2	12	6	6	NA	NA	17/02/2022	21/03/2022	63
Tumor	23/12/2021	24/01/2022	LF	3	1	1	NA	NA	NA	24/02/2022	28/03/2022	63
Tumor	23/12/2021	24/01/2022	LF	3	2	0	NA	NA	09/03/2022	24/02/2022	28/03/2022	44
Tumor	23/12/2021	24/01/2022	LF	3	3	0	NA	NA	22/02/2022	24/02/2022	28/03/2022	29
Tumor	23/12/2021	24/01/2022	LF	3	4	1	NA	NA	22/02/2022	24/02/2022	28/03/2022	29
Tumor	23/12/2021	24/01/2022	LF	3	5	4	NA	NA	NA	24/02/2022	28/03/2022	63
Tumor	13/01/2022	14/02/2022	LF	4	1	2	NA	NA	25/02/2022	14/03/2022	18/04/2022	11
Tumor	13/01/2022	14/02/2022	LF	4	2	2	4	NA	NA	14/03/2022	18/04/2022	63
Tumor	13/01/2022	14/02/2022	LF	4	3	0	NA	NA	11/03/2022	14/03/2022	18/04/2022	25
Tumor	30/01/2022	28/02/2022	LF	5	1	0	NA	NA	07/03/2022	31/03/2022	02/05/2022	7
Tumor	30/01/2022	28/02/2022	LF	5	2	1	NA	NA	07/03/2022	31/03/2022	02/05/2022	7
Tumor	30/01/2022	28/02/2022	LF	5	3	1	NA	NA	28/03/2022	31/03/2022	02/05/2022	28
Tumor	30/01/2022	28/02/2022	LF	5	5	1	NA	NA	08/03/2022	31/03/2022	02/05/2022	8
Tumor	30/01/2022	28/02/2022	LF	5	6	5	NA	NA	28/03/2022	31/03/2022	02/05/2022	28
Tumor	30/01/2022	28/02/2022	LF	5	7	1	NA	NA	28/03/2022	31/03/2022	02/05/2022	28
Tumor	09/12/2021	10/01/2022	HI	1	1	0	NA	NA	24/01/2022	10/02/2022	14/03/2022	14
Tumor	09/12/2021	10/01/2022	HI	1	2	0	NA	NA	24/01/2022	10/02/2022	14/03/2022	14
Tumor	09/12/2021	10/01/2022	HI	1	3	1	NA	NA	24/01/2022	10/02/2022	14/03/2022	14
Tumor	09/12/2021	10/01/2022	HI	1	4	0	NA	NA	07/02/2022	10/02/2022	14/03/2022	28
Tumor	09/12/2021	10/01/2022	HI	1	5	1	1	NA	21/02/2022	10/02/2022	14/03/2022	42
Tumor	09/12/2021	10/01/2022	HI	1	6	1	NA	NA	24/01/2022	10/02/2022	14/03/2022	14
Tumor	09/12/2021	10/01/2022	HI	1	7	0	NA	NA	24/01/2022	10/02/2022	14/03/2022	14
Tumor	09/12/2021	10/01/2022	HI	1	8	0	NA	NA	24/01/2022	10/02/2022	14/03/2022	14
Tumor	09/12/2021	10/01/2022	HI	1	9	0	NA	NA	17/01/2022	10/02/2022	14/03/2022	7
Tumor	09/12/2021	10/01/2022	HI	1	10	1	NA	NA	24/01/2022	10/02/2022	14/03/2022	14
Tumor	09/12/2021	10/01/2022	HI	1	11	3	NA	NA	24/01/2022	10/02/2022	14/03/2022	14
Tumor	09/12/2021	10/01/2022	HI	1	12	1	NA	NA	24/01/2022	10/02/2022	14/03/2022	14
Tumor	16/12/2021	17/01/2022	HI	2	1	3	0	NA	28/02/2022	17/02/2022	21/03/2022	42
Tumor	16/12/2021	17/01/2022	HI	2	2	1	NA	NA	16/02/2022	17/02/2022	21/03/2022	30
Tumor	16/12/2021	17/01/2022	HI	2	3	1	NA	NA	04/02/2022	17/02/2022	21/03/2022	18
Tumor	16/12/2021	17/01/2022	HI	2	4	1	NA	NA	25/01/2022	17/02/2022	21/03/2022	8
Tumor	16/12/2021	17/01/2022	HI	2	5	1	NA	NA	24/01/2022	17/02/2022	21/03/2022	7
Tumor	16/12/2021	17/01/2022	HI	2	6	2	2	NA	NA	17/02/2022	21/03/2022	63
Tumor	16/12/2021	17/01/2022	HI	2	7	2	NA	NA	16/02/2022	17/02/2022	21/03/2022	30
Tumor	16/12/2021	17/01/2022	HI	2	8	1	NA	NA	26/01/2022	17/02/2022	21/03/2022	9
Tumor	16/12/2021	17/01/2022	HI	2	9	0	NA	NA	03/02/2022	17/02/2022	21/03/2022	17
Tumor	16/12/2021	17/01/2022	HI	2	10	0	NA	NA	24/01/2022	17/02/2022	21/03/2022	7
Tumor	16/12/2021	17/01/2022	HI	2	11	4	NA	NA	25/01/2022	17/02/2022	21/03/2022	8
Tumor	16/12/2021	17/01/2022	HI	2	12	6	4	NA	07/03/2022	17/02/2022	21/03/2022	49
Tumor	23/12/2021	24/01/2022	HI	3	1	1	NA	NA	15/02/2022	24/02/2022	28/03/2022	22
Tumor	23/12/2021	24/01/2022	HI	3	2	6	NA	NA	NA	24/02/2022	28/03/2022	63
Tumor	23/12/2021	24/01/2022	HI	3	3	1	NA	NA	NA	24/02/2022	28/03/2022	63
Tumor	23/12/2021	24/01/2022	HI	3	4	0	NA	NA	15/02/2022	24/02/2022	28/03/2022	22
Tumor	23/12/2021	24/01/2022	HI	3	5	0	NA	NA	NA	24/02/2022	28/03/2022	63
Tumor	23/12/2021	24/01/2022	HI	3	6	0	NA	NA	NA	24/02/2022	28/03/2022	63
Tumor	13/01/2022	14/02/2022	HI	4	1	1	NA	NA	24/02/2022	14/03/2022	18/04/2022	10
Tumor	13/01/2022	14/02/2022	HI	4	2	0	NA	NA	16/02/2022	14/03/2022	18/04/2022	2
Tumor	13/01/2022	14/02/2022	HI	4	3	3	NA	NA	01/03/2022	14/03/2022	18/04/2022	15
Tumor	30/01/2022	28/02/2022	HI	5	1	4	1	NA	03/03/2022	31/03/2022	02/05/2022	3
Tumor	30/01/2022	28/02/2022	HI	5	2	4	NA	NA	04/03/2022	31/03/2022	02/05/2022	4
Tumor	30/01/2022	28/02/2022	HI	5	3	4	NA	NA	14/03/2022	31/03/2022	02/05/2022	14
Tumor	30/01/2022	28/02/2022	HI	5	4	1	1	NA	28/04/2022	31/03/2022	02/05/2022	59
Tumor	30/01/2022	28/02/2022	HI	5	5	4	NA	NA	21/03/2022	31/03/2022	02/05/2022	21
Tumor	30/01/2022	28/02/2022	HI	5	6	2	0	NA	13/03/2022	31/03/2022	02/05/2022	13
Tumor	30/01/2022	28/02/2022	HI	5	7	1	2	NA	NA	31/03/2022	02/05/2022	63
Tumor	30/01/2022	28/02/2022	HI	5	8	2	NA	NA	14/03/2022	31/03/2022	02/05/2022	14
Tumor	30/01/2022	28/02/2022	HI	5	9	2	4	NA	13/03/2022	31/03/2022	02/05/2022	13
Tumor	30/01/2022	28/02/2022	HI	5	10	1	0	NA	NA	31/03/2022	02/05/2022	63
Tumor	30/01/2022	28/02/2022	HI	5	12	1	NA	NA	04/03/2022	31/03/2022	02/05/2022	4
Tumor	09/12/2021	10/01/2022	LI	1	1	0	0	NA	21/02/2022	10/02/2022	14/03/2022	42
Tumor	09/12/2021	10/01/2022	LI	1	2	1	0	NA	16/02/2022	10/02/2022	14/03/2022	37
Tumor	09/12/2021	10/01/2022	LI	1	4	3	NA	NA	31/01/2022	10/02/2022	14/03/2022	21
Tumor	09/12/2021	10/01/2022	LI	1	5	0	0	NA	15/02/2022	10/02/2022	14/03/2022	36
Tumor	09/12/2021	10/01/2022	LI	1	6	1	NA	NA	21/02/2022	10/02/2022	14/03/2022	42
Tumor	09/12/2021	10/01/2022	LI	1	7	0	NA	NA	17/01/2022	10/02/2022	14/03/2022	7
Tumor	09/12/2021	10/01/2022	LI	1	8	0	NA	NA	15/02/2022	10/02/2022	14/03/2022	36
Tumor	09/12/2021	10/01/2022	LI	1	9	0	NA	NA	31/01/2022	10/02/2022	14/03/2022	21
Tumor	09/12/2021	10/01/2022	LI	1	12	4	0	NA	21/02/2022	10/02/2022	14/03/2022	42
Tumor	16/12/2021	17/01/2022	LI	2	1	2	0	NA	14/03/2022	17/02/2022	21/03/2022	56
Tumor	16/12/2021	17/01/2022	LI	2	2	1	NA	NA	15/02/2022	17/02/2022	21/03/2022	29
Tumor	16/12/2021	17/01/2022	LI	2	3	0	NA	NA	24/01/2022	17/02/2022	21/03/2022	7
Tumor	16/12/2021	17/01/2022	LI	2	4	3	NA	NA	17/02/2022	17/02/2022	21/03/2022	31
Tumor	16/12/2021	17/01/2022	LI	2	5	4	2	NA	14/03/2022	17/02/2022	21/03/2022	56
Tumor	16/12/2021	17/01/2022	LI	2	6	3	1	NA	17/03/2022	17/02/2022	21/03/2022	59
Tumor	16/12/2021	17/01/2022	LI	2	7	3	NA	NA	07/02/2022	17/02/2022	21/03/2022	21
Tumor	16/12/2021	17/01/2022	LI	2	8	1	NA	NA	24/01/2022	17/02/2022	21/03/2022	7
Tumor	16/12/2021	17/01/2022	LI	2	9	1	1	NA	NA	17/02/2022	21/03/2022	63
Tumor	16/12/2021	17/01/2022	LI	2	10	0	0	NA	21/02/2022	17/02/2022	21/03/2022	35
Tumor	16/12/2021	17/01/2022	LI	2	11	0	NA	NA	24/01/2022	17/02/2022	21/03/2022	7
Tumor	16/12/2021	17/01/2022	LI	2	12	2	NA	NA	24/01/2022	17/02/2022	21/03/2022	7
Tumor	23/12/2021	24/01/2022	LI	3	1	4	NA	NA	25/02/2022	24/02/2022	28/03/2022	32
Tumor	23/12/2021	24/01/2022	LI	3	2	0	NA	NA	21/02/2022	24/02/2022	28/03/2022	28
Tumor	23/12/2021	24/01/2022	LI	3	3	3	NA	NA	07/03/2022	24/02/2022	28/03/2022	42
Tumor	23/12/2021	24/01/2022	LI	3	4	4	NA	NA	28/02/2022	24/02/2022	28/03/2022	35
Tumor	23/12/2021	24/01/2022	LI	3	5	0	NA	NA	NA	24/02/2022	28/03/2022	63
Tumor	13/01/2022	14/02/2022	LI	4	1	2	NA	NA	14/03/2022	14/03/2022	18/04/2022	28
Tumor	13/01/2022	14/02/2022	LI	4	2	6	NA	NA	22/02/2022	14/03/2022	18/04/2022	8
Tumor	13/01/2022	14/02/2022	LI	4	3	1	NA	NA	23/02/2022	14/03/2022	18/04/2022	9
Tumor	13/01/2022	14/02/2022	LI	4	4	0	NA	NA	25/02/2022	14/03/2022	18/04/2022	11
Tumor	30/01/2022	28/02/2022	LI	5	1	1	NA	NA	07/03/2022	31/03/2022	02/05/2022	7
Tumor	30/01/2022	28/02/2022	LI	5	2	6	1	NA	28/04/2022	31/03/2022	02/05/2022	59
Tumor	30/01/2022	28/02/2022	LI	5	3	4	NA	NA	14/03/2022	31/03/2022	02/05/2022	14
Tumor	30/01/2022	28/02/2022	LI	5	4	0	1	NA	28/04/2022	31/03/2022	02/05/2022	59
Tumor	30/01/2022	28/02/2022	LI	5	5	4	NA	NA	21/03/2022	31/03/2022	02/05/2022	21
Tumor	30/01/2022	28/02/2022	LI	5	6	2	NA	NA	07/03/2022	31/03/2022	02/05/2022	7
Tumor	30/01/2022	28/02/2022	LI	5	7	1	NA	NA	07/03/2022	31/03/2022	02/05/2022	7
Tumor	30/01/2022	28/02/2022	LI	5	8	6	NA	NA	07/03/2022	31/03/2022	02/05/2022	7
Tumor	30/01/2022	28/02/2022	LI	5	10	2	1	NA	02/05/2022	31/03/2022	02/05/2022	63
Tumor	30/01/2022	28/02/2022	LI	5	12	0	NA	NA	04/03/2022	31/03/2022	02/05/2022	4
