# Supplementary material for: The impact of food availability on tumorigenesis is evolutionarily conserved
Source: Sci Rep. 2023 Nov 14;13:19825. doi: 10.1038/s41598-023-46896-1 (PMC10645767; doi:10.1038/s41598-023-46896-1)
Supplement: Supplementary file 1 — Supplementary Information 1. [file 41598_2023_46896_MOESM1_ESM.zip › hydra.R]

################################################################################
#------------------------------------------------------------------------------#
#                                  Hydras                                      #
#------------------------------------------------------------------------------#
################################################################################


#Package
########

library(lme4)
library(readr)
library(ggplot2)
library(MuMIn)
library(sjPlot)
library(RVAideMemoire)
library(survival)
library(survminer)

##########################
#------------------------#
#       Juveniles        #
#------------------------#
##########################

#Data implementation
####################
H1 <- read_delim("juvenile_hydras.csv", delim = ";", escape_double = FALSE, col_types = cols(Death_date = col_date(format = "%d/%m/%Y"), 
                                                                                                Tumor_date = col_date(format = "%d/%m/%Y"), 
                                                                                                Birthday = col_date(format = "%d/%m/%Y"), 
                                                                                                Start_date = col_date(format = "%d/%m/%Y"),
                                                                                                One_month_survey_date = col_date(format = "%d/%m/%Y"),
                                                                                                Two_months_survey_date = col_date(format = "%d/%m/%Y")),trim_ws = TRUE)

H1[,c(1,4,5,6)]<-lapply(H1[,c(1,4,5,6)],as.factor)

#Tumor prevalence across time
#############################

#Tumoral strain

H1_tum<-subset(H1,Status=="Tumor")
H1_tum$Tumor<-ifelse(is.na(H1_tum$Tumor_date)==TRUE,0,1)
H1_tum_surv<-subset(H1_tum,Survival_time>35|Tumor==1)
H1_tum_surv$Tumor_time<-ifelse(is.na(H1_tum_surv$Tumor_date)==TRUE,as.numeric(H1_tum_surv$Two_months_survey_date-H1_tum_surv$Start_date),as.numeric(H1_tum_surv$Tumor_date-H1_tum_surv$Start_date))
H1_tum_surv$Diet<-factor(H1_tum_surv$Diet,levels=c("LI","HF","LF","HI"))

plotsurvivors(as.numeric(H1_tum_surv$Tumor_time),as.factor(H1_tum_surv$Tumor))
tumor_prevalence<-Surv(as.numeric(H1_tum_surv$Tumor_time),as.numeric(H1_tum_surv$Tumor))
modele1<-survreg(tumor_prevalence~H1_tum_surv$Diet,dist="weibull")
modele2<-survreg(tumor_prevalence~1,dist="weibull")
aa<-AIC(modele1,modele2)
Weights(aa)
summary(modele1)
tab_model(modele1,show.se = TRUE,pred.labels = c("Intercept","HF","LF","HI","Log(scale)"))


courbes<-survfit(tumor_prevalence~H1_tum_surv$Diet)
dd<-ggsurvplot(courbes,
               data = H1_tum_surv,
               size = 1,                 # change line size
               conf.int = TRUE,          # Add confidence interval
               pval = FALSE, # Add p-value
               risk.table = FALSE, fun = 'event',surv.scale="percent",
               legend.labs =c("HF","HI","LF","LI"),palette =c("#DDCC77","#88CCEE","#882255","#332288"),risk.table.col = "")+labs(fill="Diet",color="Diet")
dd$plot+theme(plot.caption=element_text(size=20),  # caption
              axis.title.x=element_text(vjust=0,  
                                        size=18),  # X axis title
              axis.title.y=element_text(size=18),  # Y axis title
              axis.text.x=element_text(size=18,
                                       vjust=.5),  # X axis text
              axis.text.y=element_text(size=15),
              panel.background = element_rect(fill = "white"), 
              panel.grid.major.y = element_line(color = "grey"))+ylab(paste("Proportion of hydras","\n","developing tumors",sep=""))+xlab("Days")


#Tumor-free strain

H1_ctrl<-subset(H1,Status=="Control")
H1_ctrl$Tumor<-ifelse(is.na(H1_ctrl$Tumor_date)==TRUE,0,1)
H1_ctrl_surv<-subset(H1_ctrl,Survival_time>=0)
H1_ctrl_surv$Tumor_time<-ifelse(is.na(H1_ctrl_surv$Tumor_date)==TRUE,as.numeric(H1_ctrl_surv$Two_months_survey_date-H1_ctrl_surv$Start_date),as.numeric(H1_ctrl_surv$Tumor_date-H1_ctrl_surv$Start_date))
H1_ctrl_surv$Diet<-factor(H1_ctrl_surv$Diet,levels=c("HI","HF","LF","LI"))

plotsurvivors(as.numeric(H1_ctrl_surv$Tumor_time),as.factor(H1_ctrl_surv$Tumor))
tumor_prevalence<-Surv(as.numeric(H1_ctrl_surv$Tumor_time),as.numeric(H1_ctrl_surv$Tumor))
modele1<-survreg(tumor_prevalence~H1_ctrl_surv$Diet,dist="weibull")
modele2<-survreg(tumor_prevalence~1,dist="weibull")
aa<-AIC(modele1,modele2)
Weights(aa)
summary(modele1)
tab_model(modele1,show.se = TRUE,pred.labels = c("Intercept","HF","LF","LI","Log(scale)"))


courbes<-survfit(tumor_prevalence~H1_ctrl_surv$Diet)
dd<-ggsurvplot(courbes,
               data = H1_ctrl_surv,
               size = 1,                 # change line size
               conf.int = TRUE,          # Add confidence interval
               pval = FALSE, # Add p-value
               risk.table = FALSE, fun = 'event',surv.scale="percent",
               legend.labs =c("HF","HI","LF","LI"),palette =c("#DDCC77","#88CCEE","#882255","#332288"),risk.table.col = "")+labs(fill="Diet",color="Diet")
dd$plot+theme(plot.caption=element_text(size=20),  # caption
              axis.title.x=element_text(vjust=0,  
                                        size=18),  # X axis title
              axis.title.y=element_text(size=18),  # Y axis title
              axis.text.x=element_text(size=18,
                                       vjust=.5),  # X axis text
              axis.text.y=element_text(size=15),
              panel.background = element_rect(fill = "white"), 
              panel.grid.major.y = element_line(color = "grey"))+ylab(paste("Proportion of hydras","\n","developing tumors",sep=""))+xlab("Days")


#Tumor size
###########
H1_tum_yes<-subset(H1_tum, Tumor==1)
H1_tum_yes$Tumor_size<-factor(H1_tum_yes$Tumor_size,levels=c("0","1","2","3","4","5","6"),ordered = TRUE)
tapply(H1_tum_yes$Tumor_size, H1_tum_yes$Diet, length)

H1_tum_yes$Diet<-factor(H1_tum_yes$Diet,levels=c("HI","HF","LF","LI"))


a1<-clm(Tumor_size~Diet,data=H1_tum_yes)
a2<-clm(Tumor_size~1,data=H1_tum_yes)

aa<-AIC(a1,a2)
Weights(aa)

summary(a1)
tab_model(a1,show.se = TRUE)
nn<-which(is.na(H1_tum_yes$Tumor_size)) 
dd<-H1_tum_yes[-nn,] 
cc<-ggplot(dd, aes(fill=Tumor_size,  y=frequency(Tumor_size),x=Diet)) + scale_fill_brewer(palette="Greys")+
  geom_bar(position="fill", stat="identity")+scale_x_discrete(limits=c("HF","HI","LF","LI"))+ylab("Frequency")+labs(fill=paste("Intensity of tumor ","\n","phenotype expression",sep = ""))


cc+ theme(plot.caption=element_text(size=20),  # caption
          axis.title.x=element_text(vjust=0,  
                                    size=20),  # X axis title
          axis.title.y=element_text(size=20),  # Y axis title
          axis.text.x=element_text(size=20,
                                   vjust=.5,color =c("#DDCC77","#88CCEE","#882255","#332288"),face="bold" ),  # X axis text
          axis.text.y=element_text(size=15),
          panel.background = element_rect(fill = "white"), 
          panel.grid.major.y = element_line(color = "grey"),legend.title = element_text(size=12),
          legend.text = element_text( size=15))


##########################
#------------------------#
#     Five weeks old     #
#------------------------#
##########################

#Data implementation
####################
H2 <- read_delim("five_weeks_old_hydras.csv", delim = ";", escape_double = FALSE, col_types = cols(Death_date = col_date(format = "%d/%m/%Y"), 
                                                                                             Spont_tumor_date = col_date(format = "%d/%m/%Y"), 
                                                                                             Birthday = col_date(format = "%d/%m/%Y"), 
                                                                                             Start_date = col_date(format = "%d/%m/%Y"),
                                                                                             One_month_survey_date = col_date(format = "%d/%m/%Y"),
                                                                                             Two_months_survey_date = col_date(format = "%d/%m/%Y")),trim_ws = TRUE)

H2[,c(1,4,5,6)]<-lapply(H2[,c(1,4,5,6)],as.factor)

#Tumor prevalence across time in the tumor-free strain
######################################################

H2_ctrl<-subset(H2,Status=="Control")
H2_ctrl$Tumor<-ifelse(is.na(H2_ctrl$Spont_tumor_date)==TRUE,0,1)
H2_ctrl_surv<-subset(H2_ctrl,Survival_time>=0)
H2_ctrl_surv$Tumor_time<-ifelse(is.na(H2_ctrl_surv$Spont_tumor_date)==TRUE,as.numeric(H2_ctrl_surv$Two_months_survey_date-H2_ctrl_surv$Start_date),as.numeric(H2_ctrl_surv$Spont_tumor_date-H2_ctrl_surv$Start_date))
H2_ctrl_surv$Diet<-factor(H2_ctrl_surv$Diet,levels=c("LI","HF","LF","HI"))

plotsurvivors(as.numeric(H2_ctrl_surv$Tumor_time),as.factor(H2_ctrl_surv$Tumor))
tumor_prevalence<-Surv(as.numeric(H2_ctrl_surv$Tumor_time),as.numeric(H2_ctrl_surv$Tumor))
modele1<-survreg(tumor_prevalence~H2_ctrl_surv$Diet,dist="weibull")
modele2<-survreg(tumor_prevalence~1,dist="weibull")
aa<-AIC(modele1,modele2)
Weights(aa)
summary(modele1)
tab_model(modele1,show.se = TRUE,pred.labels = c("Intercept","HF","LF","HI","Log(scale)"))


courbes<-survfit(tumor_prevalence~H2_ctrl_surv$Diet)
dd<-ggsurvplot(courbes,
               data = H2_ctrl_surv,
               size = 1,                 # change line size
               conf.int = TRUE,          # Add confidence interval
               pval = FALSE, # Add p-value
               risk.table = FALSE, fun = 'event',surv.scale="percent",
               legend.labs =c("HF","HI","LF","LI"),palette =c("#DDCC77","#88CCEE","#882255","#332288"),risk.table.col = "")+labs(fill="Diet",color="Diet")
dd$plot+theme(plot.caption=element_text(size=20),  # caption
              axis.title.x=element_text(vjust=0,  
                                        size=18),  # X axis title
              axis.title.y=element_text(size=18),  # Y axis title
              axis.text.x=element_text(size=18,
                                       vjust=.5),  # X axis text
              axis.text.y=element_text(size=15),
              panel.background = element_rect(fill = "white"), 
              panel.grid.major.y = element_line(color = "grey"))+ylab(paste("Proportion of hydras","\n","developing tumors",sep=""))+xlab("Days")

#Evolution of tumor size : one month
####################################

#Data transformation
H2_tum<-subset(H2,Status=="Tumor")
nn<-which(is.na(H2_tum$One_month_tumor_size)) 
H2_red<-H2_tum[-nn,] 
H2_red$Indiv<-paste(H2_red$Diet,H2_red$Batch,sep="_")
H2_red$Indiv<-paste(H2_red$Indiv,H2_red$ID,sep="_")
Indiv<-rep(H2_red$Indiv,2)
red<-as.data.frame(Indiv)
red$Indiv<-as.factor(red$Indiv)
red$Tumor_size<-c(H2_red$Initial_tumor_size,H2_red$One_month_tumor_size)
red$Tumor_size<-factor(red$Tumor_size,levels=c("0","1","2","3","4","5","6"),ordered = TRUE)
red$Diet<-rep(H2_red$Diet,2)
red$Time<-(c(rep("Initial tumor size",length(H2_red$Status)),rep("Final tumor size",length(H2_red$Status))))
red$Time<-factor(red$Time,levels = c("Initial tumor size","Final tumor size"),ordered = TRUE)
red$Diet<-factor(red$Diet,levels=c("LF","HI","HF","LI"))
summary(red)
tapply(red$Indiv,red$Diet:red$Time,length)

#analysis
t1<-clmm(Tumor_size~Time*Diet+(1|Indiv),data=red)
t2<-clmm(Tumor_size~Time+Diet+(1|Indiv),data=red)
t3<-clmm(Tumor_size~Diet+(1|Indiv),data=red)
t4<-clmm(Tumor_size~Time+(1|Indiv),data=red)
t5<-clmm(Tumor_size~1+(1|Indiv),data=red)

aa<-AICc(t1,t2,t3,t4,t5)
Weights(aa)
tab_model(t1,show.se = TRUE)


cc<-ggplot(red, aes(fill=Tumor_size,  y=frequency(Tumor_size),x=Diet)) + 
  geom_bar(position="fill", stat="identity",alpha=1)+facet_wrap(.~Time)+scale_fill_brewer(palette="Greys")+scale_x_discrete(limits=c("HF","HI","LF","LI"))+ylab("Frequency")+labs(fill="Tumor size")

cc+ theme(plot.caption=element_text(size=20),  # caption
          axis.title.x=element_text(vjust=0,  
                                    size=20),  # X axis title
          axis.title.y=element_text(size=20),  # Y axis title
          axis.text.x=element_text(size=20,
                                   vjust=.5,color =c("#DDCC77","#88CCEE","#882255","#332288"),face="bold" ),  # X axis text
          axis.text.y=element_text(size=15),
          panel.background = element_rect(fill = "white"), 
          panel.grid.major.y = element_line(color = "grey"),
          strip.text.x = element_text(size=20),
          legend.title = element_text(size=8,color="white"),
          legend.text = element_text( size=15))


##########################
#------------------------#
#       Wild hydras      #
#------------------------#
##########################

#Data implementation
####################
Wild <- read_delim("wild_hydras.csv", delim = ";", escape_double = FALSE, col_types = cols(Death_date = col_date(format = "%d/%m/%Y"), 
                                                                                                   Tumor_date = col_date(format = "%d/%m/%Y"),
                                                                                                   Starting_date = col_date(format = "%d/%m/%Y"),
                                                                                                   Survey_date = col_date(format = "%d/%m/%Y")),trim_ws = TRUE)

Wild[,c(2,3)]<-lapply(Wild[,c(2,3)],as.factor)


#Tumor prevalence
#################

tapply(Wild$Starting_date,as.factor(Wild$Tumor):Wild$Diet,length)

prop.test(c(16,0),c(48,48))

survie<-Surv(as.numeric(Wild$Spont_tum_time),as.numeric(Wild$Tumor))
courbes<-survfit(survie~Wild$Diet)
dd<-ggsurvplot(
  courbes,
  data = Wild,
  size = 1,                 # change line size
  conf.int = TRUE,          # Add confidence interval
  pval = FALSE, # Add p-value
  risk.table = FALSE, fun = 'event',surv.scale="percent",
  legend.labs =c("HF","HI","LF","LI"),palette =c("#DDCC77","#88CCEE","#882255","#332288"),risk.table.col = "")+labs(fill="Diet",color="Diet")
dd$plot+theme(plot.caption=element_text(size=20),  # caption
              axis.title.x=element_text(vjust=0,  
                                        size=18),  # X axis title
              axis.title.y=element_text(size=18),  # Y axis title
              axis.text.x=element_text(size=18,
                                       vjust=.5),  # X axis text
              axis.text.y=element_text(size=15),
              panel.background = element_rect(fill = "white"), 
              panel.grid.major.y = element_line(color = "grey"))+ylab(paste("Proportion of hydras","\n","developing tumors",sep=""))+xlab("Days")+coord_cartesian(ylim=c(0,1),xlim = c(0,80))
