# Supplementary material for: The impact of food availability on tumorigenesis is evolutionarily conserved
Source: Sci Rep. 2023 Nov 14;13:19825. doi: 10.1038/s41598-023-46896-1 (PMC10645767; doi:10.1038/s41598-023-46896-1)
Supplement: Supplementary file 1 — Supplementary Information 1. [file 41598_2023_46896_MOESM1_ESM.zip › juvenile_hydras.csv]

Status	Birthday	Start_date	Diet	Batch	ID	Tumor_date	Tumor_size	Death_date	One_month_survey_date	Two_months_survey_date	Survival_time	censored
Control	06/01/2022	10/01/2022	HF	1	1	07/02/2022	NA	NA	10/02/2022	14/03/2022	63	0
Control	06/01/2022	10/01/2022	HF	1	2	14/03/2022	NA	NA	10/02/2022	14/03/2022	63	0
Control	06/01/2022	10/01/2022	HF	1	3	10/02/2022	NA	NA	10/02/2022	14/03/2022	63	0
Control	06/01/2022	10/01/2022	HF	1	4	10/02/2022	NA	NA	10/02/2022	14/03/2022	63	0
Control	06/01/2022	10/01/2022	HF	1	5	17/02/2022	NA	NA	10/02/2022	14/03/2022	63	0
Control	06/01/2022	10/01/2022	HF	1	6	07/02/2022	NA	NA	10/02/2022	14/03/2022	63	0
Control	06/01/2022	10/01/2022	HF	1	7	14/02/2022	NA	NA	10/02/2022	14/03/2022	63	0
Control	06/01/2022	10/01/2022	HF	1	8	10/02/2022	NA	NA	10/02/2022	14/03/2022	63	0
Control	06/01/2022	10/01/2022	HF	1	9	15/02/2022	NA	NA	10/02/2022	14/03/2022	63	0
Control	06/01/2022	10/01/2022	HF	1	10	16/02/2022	NA	NA	10/02/2022	14/03/2022	63	0
Control	06/01/2022	10/01/2022	HF	1	11	07/02/2022	NA	NA	10/02/2022	14/03/2022	63	0
Control	06/01/2022	10/01/2022	HF	1	12	23/02/2022	NA	NA	10/02/2022	14/03/2022	63	0
Control	13/01/2022	17/01/2022	HF	2	1	17/02/2022	NA	NA	17/02/2022	21/03/2022	63	0
Control	13/01/2022	17/01/2022	HF	2	2	23/02/2022	NA	NA	17/02/2022	21/03/2022	63	0
Control	13/01/2022	17/01/2022	HF	2	3	23/02/2022	NA	NA	17/02/2022	21/03/2022	63	0
Control	13/01/2022	17/01/2022	HF	2	4	28/02/2022	NA	NA	17/02/2022	21/03/2022	63	0
Control	13/01/2022	17/01/2022	HF	2	5	21/02/2022	NA	NA	17/02/2022	21/03/2022	63	0
Control	13/01/2022	17/01/2022	HF	2	6	23/02/2022	NA	NA	17/02/2022	21/03/2022	63	0
Control	13/01/2022	17/01/2022	HF	2	7	07/02/2022	NA	NA	17/02/2022	21/03/2022	63	0
Control	13/01/2022	17/01/2022	HF	2	8	16/02/2022	NA	NA	17/02/2022	21/03/2022	63	0
Control	13/01/2022	17/01/2022	HF	2	9	22/02/2022	NA	NA	17/02/2022	21/03/2022	63	0
Control	13/01/2022	17/01/2022	HF	2	10	11/02/2022	NA	NA	17/02/2022	21/03/2022	63	0
Control	13/01/2022	17/01/2022	HF	2	11	19/02/2022	NA	NA	17/02/2022	21/03/2022	63	0
Control	13/01/2022	17/01/2022	HF	2	12	21/02/2022	NA	NA	17/02/2022	21/03/2022	63	0
Control	20/01/2022	24/01/2022	HF	3	1	17/02/2022	NA	NA	24/02/2022	28/03/2022	63	0
Control	20/01/2022	24/01/2022	HF	3	2	21/02/2022	NA	NA	24/02/2022	28/03/2022	63	0
Control	20/01/2022	24/01/2022	HF	3	3	04/03/2022	NA	NA	24/02/2022	28/03/2022	63	0
Control	20/01/2022	24/01/2022	HF	3	4	21/02/2022	NA	NA	24/02/2022	28/03/2022	63	0
Control	20/01/2022	24/01/2022	HF	3	5	21/02/2022	NA	NA	24/02/2022	28/03/2022	63	0
Control	20/01/2022	24/01/2022	HF	3	6	23/02/2022	NA	NA	24/02/2022	28/03/2022	63	0
Control	20/01/2022	24/01/2022	HF	3	7	14/02/2022	NA	NA	24/02/2022	28/03/2022	63	0
Control	20/01/2022	24/01/2022	HF	3	8	07/02/2022	NA	NA	24/02/2022	28/03/2022	63	0
Control	20/01/2022	24/01/2022	HF	3	9	07/02/2022	NA	NA	24/02/2022	28/03/2022	63	0
Control	20/01/2022	24/01/2022	HF	3	10	28/02/2022	NA	NA	24/02/2022	28/03/2022	63	0
Control	20/01/2022	24/01/2022	HF	3	11	28/02/2022	NA	NA	24/02/2022	28/03/2022	63	0
Control	20/01/2022	24/01/2022	HF	3	12	24/02/2022	NA	NA	24/02/2022	28/03/2022	63	0
Control	10/02/2022	14/02/2022	HF	4	1	14/03/2022	NA	NA	14/03/2022	18/04/2022	63	0
Control	10/02/2022	14/02/2022	HF	4	2	14/03/2022	NA	NA	14/03/2022	18/04/2022	63	0
Control	10/02/2022	14/02/2022	HF	4	3	14/03/2022	NA	NA	14/03/2022	18/04/2022	63	0
Control	10/02/2022	14/02/2022	HF	4	4	17/03/2022	NA	NA	14/03/2022	18/04/2022	63	0
Control	10/02/2022	14/02/2022	HF	4	5	NA	NA	NA	14/03/2022	18/04/2022	63	0
Control	10/02/2022	14/02/2022	HF	4	6	14/03/2022	NA	NA	14/03/2022	18/04/2022	63	0
Control	10/02/2022	14/02/2022	HF	4	7	01/03/2022	NA	NA	14/03/2022	18/04/2022	63	0
Control	10/02/2022	14/02/2022	HF	4	8	NA	NA	NA	14/03/2022	18/04/2022	63	0
Control	10/02/2022	14/02/2022	HF	4	9	14/03/2022	NA	NA	14/03/2022	18/04/2022	63	0
Control	10/02/2022	14/02/2022	HF	4	10	NA	NA	NA	14/03/2022	18/04/2022	63	0
Control	10/02/2022	14/02/2022	HF	4	11	01/03/2022	NA	NA	14/03/2022	18/04/2022	63	0
Control	10/02/2022	14/02/2022	HF	4	12	16/03/2022	NA	NA	14/03/2022	18/04/2022	63	0
Control	24/02/2022	28/02/2022	HF	5	1	17/03/2022	NA	NA	31/03/2022	02/05/2022	63	0
Control	24/02/2022	28/02/2022	HF	5	2	16/03/2022	NA	NA	31/03/2022	02/05/2022	63	0
Control	24/02/2022	28/02/2022	HF	5	3	17/03/2022	NA	NA	31/03/2022	02/05/2022	63	0
Control	24/02/2022	28/02/2022	HF	5	4	16/03/2022	NA	NA	31/03/2022	02/05/2022	63	0
Control	24/02/2022	28/02/2022	HF	5	5	NA	NA	NA	31/03/2022	02/05/2022	63	0
Control	24/02/2022	28/02/2022	HF	5	6	16/03/2022	NA	NA	31/03/2022	02/05/2022	63	0
Control	24/02/2022	28/02/2022	HF	5	7	31/03/2022	NA	NA	31/03/2022	02/05/2022	63	0
Control	24/02/2022	28/02/2022	HF	5	8	17/03/2022	NA	NA	31/03/2022	02/05/2022	63	0
Control	24/02/2022	28/02/2022	HF	5	9	NA	NA	NA	31/03/2022	02/05/2022	63	0
Control	24/02/2022	28/02/2022	HF	5	10	18/03/2022	NA	NA	31/03/2022	02/05/2022	63	0
Control	24/02/2022	28/02/2022	HF	5	11	16/03/2022	NA	NA	31/03/2022	02/05/2022	63	0
Control	24/02/2022	28/02/2022	HF	5	12	14/03/2022	NA	NA	31/03/2022	02/05/2022	63	0
Control	06/01/2022	10/01/2022	LF	1	1	22/02/2022	NA	28/02/2022	10/02/2022	14/03/2022	49	1
Control	06/01/2022	10/01/2022	LF	1	2	01/03/2022	NA	NA	10/02/2022	14/03/2022	63	0
Control	06/01/2022	10/01/2022	LF	1	3	NA	NA	NA	10/02/2022	14/03/2022	63	0
Control	06/01/2022	10/01/2022	LF	1	4	15/02/2022	NA	NA	10/02/2022	14/03/2022	63	0
Control	06/01/2022	10/01/2022	LF	1	5	23/02/2022	NA	NA	10/02/2022	14/03/2022	63	0
Control	06/01/2022	10/01/2022	LF	1	6	NA	NA	NA	10/02/2022	14/03/2022	63	0
Control	06/01/2022	10/01/2022	LF	1	7	NA	NA	NA	10/02/2022	14/03/2022	63	0
Control	06/01/2022	10/01/2022	LF	1	8	NA	NA	NA	10/02/2022	14/03/2022	63	0
Control	06/01/2022	10/01/2022	LF	1	9	14/02/2022	NA	NA	10/02/2022	14/03/2022	63	0
Control	06/01/2022	10/01/2022	LF	1	10	NA	NA	NA	10/02/2022	14/03/2022	63	0
Control	06/01/2022	10/01/2022	LF	1	11	NA	NA	11/03/2022	10/02/2022	14/03/2022	60	1
Control	06/01/2022	10/01/2022	LF	1	12	NA	NA	NA	10/02/2022	14/03/2022	63	0
Control	13/01/2022	17/01/2022	LF	2	1	NA	NA	21/02/2022	17/02/2022	21/03/2022	35	1
Control	13/01/2022	17/01/2022	LF	2	2	NA	NA	14/02/2022	17/02/2022	21/03/2022	28	1
Control	13/01/2022	17/01/2022	LF	2	3	07/02/2022	NA	NA	17/02/2022	21/03/2022	63	0
Control	13/01/2022	17/01/2022	LF	2	4	14/02/2022	NA	02/03/2022	17/02/2022	21/03/2022	44	1
Control	13/01/2022	17/01/2022	LF	2	5	NA	NA	14/02/2022	17/02/2022	21/03/2022	28	1
Control	13/01/2022	17/01/2022	LF	2	6	NA	NA	11/02/2022	17/02/2022	21/03/2022	25	1
Control	13/01/2022	17/01/2022	LF	2	7	14/02/2022	NA	NA	17/02/2022	21/03/2022	63	0
Control	13/01/2022	17/01/2022	LF	2	8	NA	NA	15/02/2022	17/02/2022	21/03/2022	29	1
Control	13/01/2022	17/01/2022	LF	2	9	NA	NA	11/03/2022	17/02/2022	21/03/2022	53	1
Control	13/01/2022	17/01/2022	LF	2	11	15/02/2022	NA	NA	17/02/2022	21/03/2022	63	0
Control	13/01/2022	17/01/2022	LF	2	12	NA	NA	NA	17/02/2022	21/03/2022	63	0
Control	20/01/2022	24/01/2022	LF	3	2	NA	NA	14/02/2022	24/02/2022	28/03/2022	21	1
Control	20/01/2022	24/01/2022	LF	3	3	NA	NA	14/02/2022	24/02/2022	28/03/2022	21	1
Control	20/01/2022	24/01/2022	LF	3	4	NA	NA	NA	24/02/2022	28/03/2022	63	0
Control	20/01/2022	24/01/2022	LF	3	5	NA	NA	26/01/2022	24/02/2022	28/03/2022	2	1
Control	20/01/2022	24/01/2022	LF	3	6	24/02/2022	NA	NA	24/02/2022	28/03/2022	63	0
Control	20/01/2022	24/01/2022	LF	3	7	NA	NA	NA	24/02/2022	28/03/2022	63	0
Control	20/01/2022	24/01/2022	LF	3	8	23/02/2022	NA	NA	24/02/2022	28/03/2022	63	0
Control	20/01/2022	24/01/2022	LF	3	9	14/02/2022	NA	22/02/2022	24/02/2022	28/03/2022	29	1
Control	20/01/2022	24/01/2022	LF	3	10	24/02/2022	NA	NA	24/02/2022	28/03/2022	63	0
Control	20/01/2022	24/01/2022	LF	3	11	NA	NA	NA	24/02/2022	28/03/2022	63	0
Control	20/01/2022	24/01/2022	LF	3	12	NA	NA	09/03/2022	24/02/2022	28/03/2022	44	1
Control	10/02/2022	14/02/2022	LF	4	1	NA	NA	21/03/2022	14/03/2022	18/04/2022	35	1
Control	10/02/2022	14/02/2022	LF	4	2	16/03/2022	NA	12/04/2022	14/03/2022	18/04/2022	57	1
Control	10/02/2022	14/02/2022	LF	4	3	NA	NA	11/04/2022	14/03/2022	18/04/2022	56	1
Control	10/02/2022	14/02/2022	LF	4	4	NA	NA	06/04/2022	14/03/2022	18/04/2022	51	1
Control	10/02/2022	14/02/2022	LF	4	5	NA	NA	13/04/2022	14/03/2022	18/04/2022	58	1
Control	10/02/2022	14/02/2022	LF	4	6	25/02/2022	NA	30/03/2022	14/03/2022	18/04/2022	44	1
Control	10/02/2022	14/02/2022	LF	4	7	16/03/2022	NA	NA	14/03/2022	18/04/2022	63	0
Control	10/02/2022	14/02/2022	LF	4	8	NA	NA	07/04/2022	14/03/2022	18/04/2022	52	1
Control	10/02/2022	14/02/2022	LF	4	9	NA	NA	NA	14/03/2022	18/04/2022	63	0
Control	10/02/2022	14/02/2022	LF	4	10	NA	NA	NA	14/03/2022	18/04/2022	63	0
Control	10/02/2022	14/02/2022	LF	4	11	NA	NA	NA	14/03/2022	18/04/2022	63	0
Control	10/02/2022	14/02/2022	LF	4	12	NA	NA	22/03/2022	14/03/2022	18/04/2022	36	1
Control	24/02/2022	28/02/2022	LF	5	1	NA	NA	NA	31/03/2022	02/05/2022	63	0
Control	24/02/2022	28/02/2022	LF	5	2	NA	NA	18/03/2022	31/03/2022	02/05/2022	18	1
Control	24/02/2022	28/02/2022	LF	5	3	NA	NA	13/04/2022	31/03/2022	02/05/2022	44	1
Control	24/02/2022	28/02/2022	LF	5	4	16/03/2022	NA	NA	31/03/2022	02/05/2022	63	0
Control	24/02/2022	28/02/2022	LF	5	5	13/03/2022	NA	NA	31/03/2022	02/05/2022	63	0
Control	24/02/2022	28/02/2022	LF	5	6	NA	NA	NA	31/03/2022	02/05/2022	63	0
Control	24/02/2022	28/02/2022	LF	5	7	NA	NA	NA	31/03/2022	02/05/2022	63	0
Control	24/02/2022	28/02/2022	LF	5	8	NA	NA	NA	31/03/2022	02/05/2022	63	0
Control	24/02/2022	28/02/2022	LF	5	9	NA	NA	13/04/2022	31/03/2022	02/05/2022	44	1
Control	24/02/2022	28/02/2022	LF	5	10	24/03/2022	NA	NA	31/03/2022	02/05/2022	63	0
Control	24/02/2022	28/02/2022	LF	5	11	NA	NA	NA	31/03/2022	02/05/2022	63	0
Control	24/02/2022	28/02/2022	LF	5	12	NA	NA	NA	31/03/2022	02/05/2022	63	0
Control	06/01/2022	10/01/2022	HI	1	1	NA	NA	27/01/2022	10/02/2022	14/03/2022	17	1
Control	06/01/2022	10/01/2022	HI	1	2	NA	NA	09/03/2022	10/02/2022	14/03/2022	58	1
Control	06/01/2022	10/01/2022	HI	1	3	NA	NA	NA	10/02/2022	14/03/2022	63	0
Control	06/01/2022	10/01/2022	HI	1	4	NA	NA	24/01/2022	10/02/2022	14/03/2022	14	1
Control	06/01/2022	10/01/2022	HI	1	5	NA	NA	NA	10/02/2022	14/03/2022	63	0
Control	06/01/2022	10/01/2022	HI	1	6	NA	NA	NA	10/02/2022	14/03/2022	63	0
Control	06/01/2022	10/01/2022	HI	1	7	NA	NA	NA	10/02/2022	14/03/2022	63	0
Control	06/01/2022	10/01/2022	HI	1	8	NA	NA	NA	10/02/2022	14/03/2022	63	0
Control	06/01/2022	10/01/2022	HI	1	9	NA	NA	NA	10/02/2022	14/03/2022	63	0
Control	06/01/2022	10/01/2022	HI	1	10	NA	NA	22/02/2022	10/02/2022	14/03/2022	43	1
Control	06/01/2022	10/01/2022	HI	1	11	NA	NA	04/02/2022	10/02/2022	14/03/2022	25	1
Control	06/01/2022	10/01/2022	HI	1	12	NA	NA	NA	10/02/2022	14/03/2022	63	0
Control	13/01/2022	17/01/2022	HI	2	1	NA	NA	NA	17/02/2022	21/03/2022	63	0
Control	13/01/2022	17/01/2022	HI	2	2	NA	NA	27/01/2022	17/02/2022	21/03/2022	10	1
Control	13/01/2022	17/01/2022	HI	2	3	NA	NA	NA	17/02/2022	21/03/2022	63	0
Control	13/01/2022	17/01/2022	HI	2	4	NA	NA	21/02/2022	17/02/2022	21/03/2022	35	1
Control	13/01/2022	17/01/2022	HI	2	5	NA	NA	21/02/2022	17/02/2022	21/03/2022	35	1
Control	13/01/2022	17/01/2022	HI	2	6	NA	NA	25/02/2022	17/02/2022	21/03/2022	39	1
Control	13/01/2022	17/01/2022	HI	2	7	NA	NA	NA	17/02/2022	21/03/2022	63	0
Control	13/01/2022	17/01/2022	HI	2	8	NA	NA	NA	17/02/2022	21/03/2022	63	0
Control	13/01/2022	17/01/2022	HI	2	9	15/02/2022	NA	22/02/2022	17/02/2022	21/03/2022	36	1
Control	13/01/2022	17/01/2022	HI	2	10	NA	NA	NA	17/02/2022	21/03/2022	63	0
Control	13/01/2022	17/01/2022	HI	2	11	NA	NA	22/02/2022	17/02/2022	21/03/2022	36	1
Control	13/01/2022	17/01/2022	HI	2	12	NA	NA	14/03/2022	17/02/2022	21/03/2022	56	1
Control	20/01/2022	24/01/2022	HI	3	1	NA	NA	NA	24/02/2022	28/03/2022	63	0
Control	20/01/2022	24/01/2022	HI	3	2	NA	NA	16/02/2022	24/02/2022	28/03/2022	23	1
Control	20/01/2022	24/01/2022	HI	3	3	NA	NA	NA	24/02/2022	28/03/2022	63	0
Control	20/01/2022	24/01/2022	HI	3	4	NA	NA	14/03/2022	24/02/2022	28/03/2022	49	1
Control	20/01/2022	24/01/2022	HI	3	5	NA	NA	NA	24/02/2022	28/03/2022	63	0
Control	20/01/2022	24/01/2022	HI	3	6	NA	NA	NA	24/02/2022	28/03/2022	63	0
Control	20/01/2022	24/01/2022	HI	3	7	NA	NA	NA	24/02/2022	28/03/2022	63	0
Control	20/01/2022	24/01/2022	HI	3	8	NA	NA	21/02/2022	24/02/2022	28/03/2022	28	1
Control	20/01/2022	24/01/2022	HI	3	9	NA	NA	14/03/2022	24/02/2022	28/03/2022	49	1
Control	20/01/2022	24/01/2022	HI	3	10	NA	NA	28/03/2022	24/02/2022	28/03/2022	63	1
Control	20/01/2022	24/01/2022	HI	3	11	NA	NA	NA	24/02/2022	28/03/2022	63	0
Control	20/01/2022	24/01/2022	HI	3	12	NA	NA	NA	24/02/2022	28/03/2022	63	0
Control	10/02/2022	14/02/2022	HI	4	1	NA	NA	NA	14/03/2022	18/04/2022	63	0
Control	10/02/2022	14/02/2022	HI	4	2	NA	NA	13/04/2022	14/03/2022	18/04/2022	58	1
Control	10/02/2022	14/02/2022	HI	4	3	NA	NA	01/03/2022	14/03/2022	18/04/2022	15	1
Control	10/02/2022	14/02/2022	HI	4	4	NA	NA	13/04/2022	14/03/2022	18/04/2022	58	1
Control	10/02/2022	14/02/2022	HI	4	5	NA	NA	13/04/2022	14/03/2022	18/04/2022	58	1
Control	10/02/2022	14/02/2022	HI	4	6	NA	NA	13/04/2022	14/03/2022	18/04/2022	58	1
Control	10/02/2022	14/02/2022	HI	4	7	NA	NA	13/04/2022	14/03/2022	18/04/2022	58	1
Control	10/02/2022	14/02/2022	HI	4	8	NA	NA	NA	14/03/2022	18/04/2022	63	0
Control	10/02/2022	14/02/2022	HI	4	9	NA	NA	17/03/2022	14/03/2022	18/04/2022	31	1
Control	10/02/2022	14/02/2022	HI	4	10	NA	NA	NA	14/03/2022	18/04/2022	63	0
Control	10/02/2022	14/02/2022	HI	4	11	NA	NA	NA	14/03/2022	18/04/2022	63	0
Control	10/02/2022	14/02/2022	HI	4	12	NA	NA	NA	14/03/2022	18/04/2022	63	0
Control	24/02/2022	28/02/2022	HI	5	1	NA	NA	14/03/2022	31/03/2022	02/05/2022	14	1
Control	24/02/2022	28/02/2022	HI	5	2	NA	NA	NA	31/03/2022	02/05/2022	63	0
Control	24/02/2022	28/02/2022	HI	5	4	NA	NA	NA	31/03/2022	02/05/2022	63	0
Control	24/02/2022	28/02/2022	HI	5	5	NA	NA	27/04/2022	31/03/2022	02/05/2022	58	1
Control	24/02/2022	28/02/2022	HI	5	6	NA	NA	20/04/2022	31/03/2022	02/05/2022	51	1
Control	24/02/2022	28/02/2022	HI	5	7	NA	NA	13/04/2022	31/03/2022	02/05/2022	44	1
Control	24/02/2022	28/02/2022	HI	5	8	NA	NA	13/04/2022	31/03/2022	02/05/2022	44	1
Control	24/02/2022	28/02/2022	HI	5	9	NA	NA	23/03/2022	31/03/2022	02/05/2022	23	1
Control	24/02/2022	28/02/2022	HI	5	10	NA	NA	28/03/2022	31/03/2022	02/05/2022	28	1
Control	24/02/2022	28/02/2022	HI	5	11	NA	NA	20/04/2022	31/03/2022	02/05/2022	51	1
Control	24/02/2022	28/02/2022	HI	5	12	NA	NA	21/03/2022	31/03/2022	02/05/2022	21	1
Control	06/01/2022	10/01/2022	LI	1	1	NA	NA	07/02/2022	10/02/2022	14/03/2022	28	1
Control	06/01/2022	10/01/2022	LI	1	2	NA	NA	07/02/2022	10/02/2022	14/03/2022	28	1
Control	06/01/2022	10/01/2022	LI	1	3	NA	NA	NA	10/02/2022	14/03/2022	63	0
Control	06/01/2022	10/01/2022	LI	1	4	NA	NA	NA	10/02/2022	14/03/2022	63	0
Control	06/01/2022	10/01/2022	LI	1	5	NA	NA	01/03/2022	10/02/2022	14/03/2022	50	1
Control	06/01/2022	10/01/2022	LI	1	6	NA	NA	09/02/2022	10/02/2022	14/03/2022	30	1
Control	06/01/2022	10/01/2022	LI	1	7	NA	NA	27/01/2022	10/02/2022	14/03/2022	17	1
Control	06/01/2022	10/01/2022	LI	1	8	NA	NA	31/01/2022	10/02/2022	14/03/2022	21	1
Control	06/01/2022	10/01/2022	LI	1	9	NA	NA	27/01/2022	10/02/2022	14/03/2022	17	1
Control	06/01/2022	10/01/2022	LI	1	10	NA	NA	NA	10/02/2022	14/03/2022	63	0
Control	06/01/2022	10/01/2022	LI	1	11	NA	NA	23/02/2022	10/02/2022	14/03/2022	44	1
Control	06/01/2022	10/01/2022	LI	1	12	NA	NA	28/01/2022	10/02/2022	14/03/2022	18	1
Control	13/01/2022	17/01/2022	LI	2	1	NA	NA	28/02/2022	17/02/2022	21/03/2022	42	1
Control	13/01/2022	17/01/2022	LI	2	2	NA	NA	01/03/2022	17/02/2022	21/03/2022	43	1
Control	13/01/2022	17/01/2022	LI	2	3	NA	NA	01/03/2022	17/02/2022	21/03/2022	43	1
Control	13/01/2022	17/01/2022	LI	2	4	NA	NA	28/02/2022	17/02/2022	21/03/2022	42	1
Control	13/01/2022	17/01/2022	LI	2	5	NA	NA	25/02/2022	17/02/2022	21/03/2022	39	1
Control	13/01/2022	17/01/2022	LI	2	6	NA	NA	14/03/2022	17/02/2022	21/03/2022	56	1
Control	13/01/2022	17/01/2022	LI	2	7	NA	NA	07/03/2022	17/02/2022	21/03/2022	49	1
Control	13/01/2022	17/01/2022	LI	2	8	NA	NA	27/01/2022	17/02/2022	21/03/2022	10	1
Control	13/01/2022	17/01/2022	LI	2	9	NA	NA	28/02/2022	17/02/2022	21/03/2022	42	1
Control	13/01/2022	17/01/2022	LI	2	10	NA	NA	07/02/2022	17/02/2022	21/03/2022	21	1
Control	13/01/2022	17/01/2022	LI	2	11	NA	NA	NA	17/02/2022	21/03/2022	63	0
Control	13/01/2022	17/01/2022	LI	2	12	NA	NA	22/02/2022	17/02/2022	21/03/2022	36	1
Control	20/01/2022	24/01/2022	LI	3	1	NA	NA	16/02/2022	24/02/2022	28/03/2022	23	1
Control	20/01/2022	24/01/2022	LI	3	2	NA	NA	25/02/2022	24/02/2022	28/03/2022	32	1
Control	20/01/2022	24/01/2022	LI	3	3	NA	NA	21/02/2022	24/02/2022	28/03/2022	28	1
Control	20/01/2022	24/01/2022	LI	3	4	NA	NA	14/03/2022	24/02/2022	28/03/2022	49	1
Control	20/01/2022	24/01/2022	LI	3	5	NA	NA	07/02/2022	24/02/2022	28/03/2022	14	1
Control	20/01/2022	24/01/2022	LI	3	6	NA	NA	23/02/2022	24/02/2022	28/03/2022	30	1
Control	20/01/2022	24/01/2022	LI	3	7	NA	NA	09/03/2022	24/02/2022	28/03/2022	44	1
Control	20/01/2022	24/01/2022	LI	3	8	NA	NA	22/02/2022	24/02/2022	28/03/2022	29	1
Control	20/01/2022	24/01/2022	LI	3	9	NA	NA	04/03/2022	24/02/2022	28/03/2022	39	1
Control	20/01/2022	24/01/2022	LI	3	10	NA	NA	22/02/2022	24/02/2022	28/03/2022	29	1
Control	20/01/2022	24/01/2022	LI	3	11	NA	NA	16/02/2022	24/02/2022	28/03/2022	23	1
Control	20/01/2022	24/01/2022	LI	3	12	NA	NA	11/02/2022	24/02/2022	28/03/2022	18	1
Control	10/02/2022	14/02/2022	LI	4	1	NA	NA	14/03/2022	14/03/2022	18/04/2022	28	1
Control	10/02/2022	14/02/2022	LI	4	2	NA	NA	14/03/2022	14/03/2022	18/04/2022	28	1
Control	10/02/2022	14/02/2022	LI	4	3	NA	NA	09/03/2022	14/03/2022	18/04/2022	23	1
Control	10/02/2022	14/02/2022	LI	4	4	NA	NA	17/03/2022	14/03/2022	18/04/2022	31	1
Control	10/02/2022	14/02/2022	LI	4	5	NA	NA	14/03/2022	14/03/2022	18/04/2022	28	1
Control	10/02/2022	14/02/2022	LI	4	6	NA	NA	28/03/2022	14/03/2022	18/04/2022	42	1
Control	10/02/2022	14/02/2022	LI	4	7	NA	NA	28/03/2022	14/03/2022	18/04/2022	42	1
Control	10/02/2022	14/02/2022	LI	4	8	NA	NA	21/03/2022	14/03/2022	18/04/2022	35	1
Control	10/02/2022	14/02/2022	LI	4	9	NA	NA	17/03/2022	14/03/2022	18/04/2022	31	1
Control	10/02/2022	14/02/2022	LI	4	10	NA	NA	21/03/2022	14/03/2022	18/04/2022	35	1
Control	10/02/2022	14/02/2022	LI	4	11	NA	NA	28/03/2022	14/03/2022	18/04/2022	42	1
Control	10/02/2022	14/02/2022	LI	4	12	NA	NA	25/02/2022	14/03/2022	18/04/2022	11	1
Control	24/02/2022	28/02/2022	LI	5	2	NA	NA	13/04/2022	31/03/2022	02/05/2022	44	1
Control	24/02/2022	28/02/2022	LI	5	3	NA	NA	13/04/2022	31/03/2022	02/05/2022	44	1
Control	24/02/2022	28/02/2022	LI	5	4	NA	NA	13/04/2022	31/03/2022	02/05/2022	44	1
Control	24/02/2022	28/02/2022	LI	5	5	NA	NA	14/03/2022	31/03/2022	02/05/2022	14	1
Control	24/02/2022	28/02/2022	LI	5	6	NA	NA	13/04/2022	31/03/2022	02/05/2022	44	1
Control	24/02/2022	28/02/2022	LI	5	7	NA	NA	14/03/2022	31/03/2022	02/05/2022	14	1
Control	24/02/2022	28/02/2022	LI	5	8	NA	NA	30/03/2022	31/03/2022	02/05/2022	30	1
Control	24/02/2022	28/02/2022	LI	5	9	NA	NA	28/03/2022	31/03/2022	02/05/2022	28	1
Control	24/02/2022	28/02/2022	LI	5	10	NA	NA	04/03/2022	31/03/2022	02/05/2022	4	1
Control	24/02/2022	28/02/2022	LI	5	11	NA	NA	14/03/2022	31/03/2022	02/05/2022	14	1
Control	24/02/2022	28/02/2022	LI	5	12	NA	NA	02/03/2022	31/03/2022	02/05/2022	2	1
Tumor	06/01/2022	10/01/2022	HF	1	1	NA	NA	27/01/2022	10/02/2022	14/03/2022	17	1
Tumor	06/01/2022	10/01/2022	HF	1	2	03/02/2022	1	NA	10/02/2022	14/03/2022	63	0
Tumor	06/01/2022	10/01/2022	HF	1	3	10/02/2022	4	NA	10/02/2022	14/03/2022	63	0
Tumor	06/01/2022	10/01/2022	HF	1	4	18/02/2022	1	NA	10/02/2022	14/03/2022	63	0
Tumor	06/01/2022	10/01/2022	HF	1	5	10/02/2022	6	NA	10/02/2022	14/03/2022	63	0
Tumor	06/01/2022	10/01/2022	HF	1	6	03/02/2022	1	NA	10/02/2022	14/03/2022	63	0
Tumor	06/01/2022	10/01/2022	HF	1	7	03/02/2022	NA	07/02/2022	10/02/2022	14/03/2022	28	1
Tumor	06/01/2022	10/01/2022	HF	1	8	03/02/2022	6	NA	10/02/2022	14/03/2022	63	0
Tumor	06/01/2022	10/01/2022	HF	1	9	07/02/2022	1	NA	10/02/2022	14/03/2022	63	0
Tumor	06/01/2022	10/01/2022	HF	1	10	07/02/2022	4	NA	10/02/2022	14/03/2022	63	0
Tumor	06/01/2022	10/01/2022	HF	1	11	10/02/2022	6	NA	10/02/2022	14/03/2022	63	0
Tumor	06/01/2022	10/01/2022	HF	1	12	10/02/2022	2	NA	10/02/2022	14/03/2022	63	0
Tumor	13/01/2022	17/01/2022	HF	2	1	03/02/2022	4	NA	17/02/2022	21/03/2022	63	0
Tumor	13/01/2022	17/01/2022	HF	2	2	10/02/2022	2	NA	17/02/2022	21/03/2022	63	0
Tumor	13/01/2022	17/01/2022	HF	2	3	03/02/2022	2	NA	17/02/2022	21/03/2022	63	0
Tumor	13/01/2022	17/01/2022	HF	2	4	16/02/2022	6	NA	17/02/2022	21/03/2022	63	0
Tumor	13/01/2022	17/01/2022	HF	2	5	07/02/2022	4	NA	17/02/2022	21/03/2022	63	0
Tumor	13/01/2022	17/01/2022	HF	2	6	03/02/2022	2	NA	17/02/2022	21/03/2022	63	0
Tumor	13/01/2022	17/01/2022	HF	2	7	16/02/2022	3	NA	17/02/2022	21/03/2022	63	0
Tumor	13/01/2022	17/01/2022	HF	2	8	10/02/2022	3	NA	17/02/2022	21/03/2022	63	0
Tumor	13/01/2022	17/01/2022	HF	2	9	14/02/2022	4	NA	17/02/2022	21/03/2022	63	0
Tumor	13/01/2022	17/01/2022	HF	2	10	11/02/2022	6	NA	17/02/2022	21/03/2022	63	0
Tumor	13/01/2022	17/01/2022	HF	2	11	10/02/2022	3	NA	17/02/2022	21/03/2022	63	0
Tumor	13/01/2022	17/01/2022	HF	2	12	10/02/2022	3	NA	17/02/2022	21/03/2022	63	0
Tumor	20/01/2022	24/01/2022	HF	3	1	17/02/2022	6	NA	24/02/2022	28/03/2022	63	0
Tumor	20/01/2022	24/01/2022	HF	3	2	10/02/2022	4	NA	24/02/2022	28/03/2022	63	0
Tumor	20/01/2022	24/01/2022	HF	3	3	03/02/2022	6	NA	24/02/2022	28/03/2022	63	0
Tumor	20/01/2022	24/01/2022	HF	3	4	25/02/2022	1	NA	24/02/2022	28/03/2022	63	0
Tumor	20/01/2022	24/01/2022	HF	3	5	NA	2	27/01/2022	24/02/2022	28/03/2022	3	1
Tumor	20/01/2022	24/01/2022	HF	3	6	16/02/2022	1	NA	24/02/2022	28/03/2022	63	0
Tumor	20/01/2022	24/01/2022	HF	3	7	10/02/2022	6	NA	24/02/2022	28/03/2022	63	0
Tumor	20/01/2022	24/01/2022	HF	3	8	10/02/2022	2	NA	24/02/2022	28/03/2022	63	0
Tumor	20/01/2022	24/01/2022	HF	3	9	10/02/2022	6	NA	24/02/2022	28/03/2022	63	0
Tumor	20/01/2022	24/01/2022	HF	3	10	16/02/2022	3	NA	24/02/2022	28/03/2022	63	0
Tumor	20/01/2022	24/01/2022	HF	3	11	17/02/2022	4	NA	24/02/2022	28/03/2022	63	0
Tumor	20/01/2022	24/01/2022	HF	3	12	07/02/2022	3	NA	24/02/2022	28/03/2022	63	0
Tumor	10/02/2022	14/02/2022	HF	4	1	24/02/2022	6	NA	14/03/2022	18/04/2022	63	0
Tumor	10/02/2022	14/02/2022	HF	4	2	01/03/2022	4	NA	14/03/2022	18/04/2022	63	0
Tumor	10/02/2022	14/02/2022	HF	4	4	02/03/2022	3	NA	14/03/2022	18/04/2022	63	0
Tumor	10/02/2022	14/02/2022	HF	4	7	01/03/2022	5	NA	14/03/2022	18/04/2022	63	0
Tumor	10/02/2022	14/02/2022	HF	4	8	28/02/2022	3	NA	14/03/2022	18/04/2022	63	0
Tumor	10/02/2022	14/02/2022	HF	4	9	25/02/2022	6	NA	14/03/2022	18/04/2022	63	0
Tumor	10/02/2022	14/02/2022	HF	4	10	07/03/2022	1	NA	14/03/2022	18/04/2022	63	0
Tumor	10/02/2022	14/02/2022	HF	4	11	24/02/2022	1	NA	14/03/2022	18/04/2022	63	0
Tumor	10/02/2022	14/02/2022	HF	4	12	24/02/2022	4	NA	14/03/2022	18/04/2022	63	0
Tumor	24/02/2022	28/02/2022	HF	5	1	08/03/2022	4	NA	31/03/2022	02/05/2022	63	0
Tumor	24/02/2022	28/02/2022	HF	5	2	08/03/2022	6	NA	31/03/2022	02/05/2022	63	0
Tumor	24/02/2022	28/02/2022	HF	5	3	03/03/2022	2	NA	31/03/2022	02/05/2022	63	0
Tumor	24/02/2022	28/02/2022	HF	5	4	02/03/2022	2	NA	31/03/2022	02/05/2022	63	0
Tumor	24/02/2022	28/02/2022	HF	5	5	28/03/2022	2	NA	31/03/2022	02/05/2022	63	0
Tumor	24/02/2022	28/02/2022	HF	5	6	09/03/2022	6	NA	31/03/2022	02/05/2022	63	0
Tumor	24/02/2022	28/02/2022	HF	5	7	03/03/2022	2	NA	31/03/2022	02/05/2022	63	0
Tumor	24/02/2022	28/02/2022	HF	5	8	28/03/2022	6	NA	31/03/2022	02/05/2022	63	0
Tumor	24/02/2022	28/02/2022	HF	5	10	03/03/2022	6	NA	31/03/2022	02/05/2022	63	0
Tumor	24/02/2022	28/02/2022	HF	5	12	01/03/2022	2	NA	31/03/2022	02/05/2022	63	0
Tumor	06/01/2022	10/01/2022	LF	1	1	NA	NA	25/01/2022	10/02/2022	14/03/2022	15	1
Tumor	06/01/2022	10/01/2022	LF	1	2	NA	NA	25/01/2022	10/02/2022	14/03/2022	15	1
Tumor	06/01/2022	10/01/2022	LF	1	4	NA	NA	25/01/2022	10/02/2022	14/03/2022	15	1
Tumor	06/01/2022	10/01/2022	LF	1	5	07/02/2022	3	NA	10/02/2022	14/03/2022	63	0
Tumor	06/01/2022	10/01/2022	LF	1	6	NA	NA	08/03/2022	10/02/2022	14/03/2022	57	1
Tumor	06/01/2022	10/01/2022	LF	1	7	NA	NA	25/01/2022	10/02/2022	14/03/2022	15	1
Tumor	06/01/2022	10/01/2022	LF	1	8	14/02/2022	2	NA	10/02/2022	14/03/2022	63	0
Tumor	06/01/2022	10/01/2022	LF	1	9	NA	NA	08/03/2022	10/02/2022	14/03/2022	57	1
Tumor	06/01/2022	10/01/2022	LF	1	10	10/02/2022	NA	08/03/2022	10/02/2022	14/03/2022	57	1
Tumor	06/01/2022	10/01/2022	LF	1	11	NA	NA	25/01/2022	10/02/2022	14/03/2022	15	1
Tumor	06/01/2022	10/01/2022	LF	1	12	NA	NA	25/01/2022	10/02/2022	14/03/2022	15	1
Tumor	13/01/2022	17/01/2022	LF	2	1	10/02/2022	1	NA	17/02/2022	21/03/2022	63	0
Tumor	13/01/2022	17/01/2022	LF	2	2	03/02/2022	NA	14/03/2022	17/02/2022	21/03/2022	56	1
Tumor	13/01/2022	17/01/2022	LF	2	3	11/02/2022	1	NA	17/02/2022	21/03/2022	63	0
Tumor	13/01/2022	17/01/2022	LF	2	4	15/02/2022	NA	14/03/2022	17/02/2022	21/03/2022	56	1
Tumor	13/01/2022	17/01/2022	LF	2	5	11/02/2022	NA	15/02/2022	17/02/2022	21/03/2022	29	1
Tumor	13/01/2022	17/01/2022	LF	2	6	NA	NA	14/02/2022	17/02/2022	21/03/2022	28	1
Tumor	13/01/2022	17/01/2022	LF	2	7	14/02/2022	NA	14/03/2022	17/02/2022	21/03/2022	56	1
Tumor	13/01/2022	17/01/2022	LF	2	8	14/02/2022	NA	14/03/2022	17/02/2022	21/03/2022	56	1
Tumor	13/01/2022	17/01/2022	LF	2	9	NA	NA	14/02/2022	17/02/2022	21/03/2022	28	1
Tumor	13/01/2022	17/01/2022	LF	2	10	NA	NA	21/02/2022	17/02/2022	21/03/2022	35	1
Tumor	13/01/2022	17/01/2022	LF	2	11	NA	NA	14/02/2022	17/02/2022	21/03/2022	28	1
Tumor	13/01/2022	17/01/2022	LF	2	12	07/02/2022	NA	25/02/2022	17/02/2022	21/03/2022	39	1
Tumor	20/01/2022	24/01/2022	LF	3	1	NA	3	NA	24/02/2022	28/03/2022	63	0
Tumor	20/01/2022	24/01/2022	LF	3	2	24/02/2022	3	NA	24/02/2022	28/03/2022	63	0
Tumor	20/01/2022	24/01/2022	LF	3	3	11/02/2022	NA	24/03/2022	24/02/2022	28/03/2022	59	1
Tumor	20/01/2022	24/01/2022	LF	3	4	NA	NA	NA	24/02/2022	28/03/2022	63	0
Tumor	20/01/2022	24/01/2022	LF	3	5	NA	NA	27/01/2022	24/02/2022	28/03/2022	3	1
Tumor	20/01/2022	24/01/2022	LF	3	6	10/02/2022	NA	22/02/2022	24/02/2022	28/03/2022	29	1
Tumor	20/01/2022	24/01/2022	LF	3	7	03/02/2022	NA	17/03/2022	24/02/2022	28/03/2022	52	1
Tumor	20/01/2022	24/01/2022	LF	3	8	07/02/2022	NA	04/03/2022	24/02/2022	28/03/2022	39	1
Tumor	20/01/2022	24/01/2022	LF	3	9	14/02/2022	2	NA	24/02/2022	28/03/2022	63	0
Tumor	20/01/2022	24/01/2022	LF	3	10	17/02/2022	NA	22/02/2022	24/02/2022	28/03/2022	29	1
Tumor	20/01/2022	24/01/2022	LF	3	11	23/02/2022	2	NA	24/02/2022	28/03/2022	63	0
Tumor	20/01/2022	24/01/2022	LF	3	12	NA	NA	17/03/2022	24/02/2022	28/03/2022	52	1
Tumor	10/02/2022	14/02/2022	LF	4	1	NA	NA	NA	14/03/2022	18/04/2022	63	0
Tumor	10/02/2022	14/02/2022	LF	4	2	NA	NA	NA	14/03/2022	18/04/2022	63	0
Tumor	10/02/2022	14/02/2022	LF	4	3	NA	NA	NA	14/03/2022	18/04/2022	63	0
Tumor	10/02/2022	14/02/2022	LF	4	4	NA	NA	NA	14/03/2022	18/04/2022	63	0
Tumor	10/02/2022	14/02/2022	LF	4	5	NA	NA	NA	14/03/2022	18/04/2022	63	0
Tumor	10/02/2022	14/02/2022	LF	4	6	NA	NA	NA	14/03/2022	18/04/2022	63	0
Tumor	10/02/2022	14/02/2022	LF	4	7	NA	NA	NA	14/03/2022	18/04/2022	63	0
Tumor	10/02/2022	14/02/2022	LF	4	8	NA	NA	NA	14/03/2022	18/04/2022	63	0
Tumor	10/02/2022	14/02/2022	LF	4	9	NA	NA	21/02/2022	14/03/2022	18/04/2022	7	1
Tumor	10/02/2022	14/02/2022	LF	4	10	NA	NA	NA	14/03/2022	18/04/2022	63	0
Tumor	10/02/2022	14/02/2022	LF	4	11	NA	NA	NA	14/03/2022	18/04/2022	63	0
Tumor	10/02/2022	14/02/2022	LF	4	12	NA	NA	NA	14/03/2022	18/04/2022	63	0
Tumor	24/02/2022	28/02/2022	LF	5	1	NA	NA	NA	31/03/2022	02/05/2022	63	0
Tumor	24/02/2022	28/02/2022	LF	5	2	NA	NA	NA	31/03/2022	02/05/2022	63	0
Tumor	24/02/2022	28/02/2022	LF	5	3	NA	NA	NA	31/03/2022	02/05/2022	63	0
Tumor	24/02/2022	28/02/2022	LF	5	4	NA	NA	NA	31/03/2022	02/05/2022	63	0
Tumor	24/02/2022	28/02/2022	LF	5	5	NA	NA	NA	31/03/2022	02/05/2022	63	0
Tumor	24/02/2022	28/02/2022	LF	5	6	NA	NA	NA	31/03/2022	02/05/2022	63	0
Tumor	24/02/2022	28/02/2022	LF	5	7	NA	NA	NA	31/03/2022	02/05/2022	63	0
Tumor	24/02/2022	28/02/2022	LF	5	8	NA	NA	NA	31/03/2022	02/05/2022	63	0
Tumor	24/02/2022	28/02/2022	LF	5	9	NA	NA	NA	31/03/2022	02/05/2022	63	0
Tumor	24/02/2022	28/02/2022	LF	5	10	NA	NA	NA	31/03/2022	02/05/2022	63	0
Tumor	24/02/2022	28/02/2022	LF	5	11	NA	NA	NA	31/03/2022	02/05/2022	63	0
Tumor	24/02/2022	28/02/2022	LF	5	12	NA	NA	NA	31/03/2022	02/05/2022	63	0
Tumor	06/01/2022	10/01/2022	HI	1	1	16/02/2022	NA	27/01/2022	10/02/2022	14/03/2022	17	1
Tumor	06/01/2022	10/01/2022	HI	1	2	10/02/2022	NA	28/02/2022	10/02/2022	14/03/2022	49	1
Tumor	06/01/2022	10/01/2022	HI	1	3	10/02/2022	NA	28/02/2022	10/02/2022	14/03/2022	49	1
Tumor	06/01/2022	10/01/2022	HI	1	4	NA	NA	03/02/2022	10/02/2022	14/03/2022	24	1
Tumor	06/01/2022	10/01/2022	HI	1	5	NA	NA	03/02/2022	10/02/2022	14/03/2022	24	1
Tumor	06/01/2022	10/01/2022	HI	1	6	NA	NA	27/01/2022	10/02/2022	14/03/2022	17	1
Tumor	06/01/2022	10/01/2022	HI	1	7	NA	NA	28/02/2022	10/02/2022	14/03/2022	49	1
Tumor	06/01/2022	10/01/2022	HI	1	8	NA	NA	07/02/2022	10/02/2022	14/03/2022	28	1
Tumor	06/01/2022	10/01/2022	HI	1	9	NA	NA	03/02/2022	10/02/2022	14/03/2022	24	1
Tumor	06/01/2022	10/01/2022	HI	1	10	NA	NA	03/02/2022	10/02/2022	14/03/2022	24	1
Tumor	06/01/2022	10/01/2022	HI	1	11	NA	NA	24/01/2022	10/02/2022	14/03/2022	14	1
Tumor	06/01/2022	10/01/2022	HI	1	12	NA	NA	24/01/2022	10/02/2022	14/03/2022	14	1
Tumor	13/01/2022	17/01/2022	HI	2	1	10/02/2022	NA	07/02/2022	17/02/2022	21/03/2022	21	1
Tumor	13/01/2022	17/01/2022	HI	2	2	NA	NA	09/02/2022	17/02/2022	21/03/2022	23	1
Tumor	13/01/2022	17/01/2022	HI	2	3	NA	NA	NA	17/02/2022	21/03/2022	63	0
Tumor	13/01/2022	17/01/2022	HI	2	4	NA	NA	07/02/2022	17/02/2022	21/03/2022	21	1
Tumor	13/01/2022	17/01/2022	HI	2	5	NA	NA	07/02/2022	17/02/2022	21/03/2022	21	1
Tumor	13/01/2022	17/01/2022	HI	2	6	NA	NA	07/02/2022	17/02/2022	21/03/2022	21	1
Tumor	13/01/2022	17/01/2022	HI	2	7	03/02/2022	NA	07/02/2022	17/02/2022	21/03/2022	21	1
Tumor	13/01/2022	17/01/2022	HI	2	8	03/02/2022	NA	21/02/2022	17/02/2022	21/03/2022	35	1
Tumor	13/01/2022	17/01/2022	HI	2	9	NA	NA	03/02/2022	17/02/2022	21/03/2022	17	1
Tumor	13/01/2022	17/01/2022	HI	2	10	NA	NA	21/02/2022	17/02/2022	21/03/2022	35	1
Tumor	13/01/2022	17/01/2022	HI	2	11	NA	NA	21/02/2022	17/02/2022	21/03/2022	35	1
Tumor	13/01/2022	17/01/2022	HI	2	12	NA	NA	16/02/2022	17/02/2022	21/03/2022	30	1
Tumor	20/01/2022	24/01/2022	HI	3	1	11/02/2022	NA	23/02/2022	24/02/2022	28/03/2022	30	1
Tumor	20/01/2022	24/01/2022	HI	3	2	NA	NA	23/02/2022	24/02/2022	28/03/2022	30	1
Tumor	20/01/2022	24/01/2022	HI	3	3	15/02/2022	NA	23/02/2022	24/02/2022	28/03/2022	30	1
Tumor	20/01/2022	24/01/2022	HI	3	4	10/02/2022	NA	16/02/2022	24/02/2022	28/03/2022	23	1
Tumor	20/01/2022	24/01/2022	HI	3	5	09/03/2022	1	NA	24/02/2022	28/03/2022	63	0
Tumor	20/01/2022	24/01/2022	HI	3	6	NA	NA	16/02/2022	24/02/2022	28/03/2022	23	1
Tumor	20/01/2022	24/01/2022	HI	3	7	NA	NA	16/02/2022	24/02/2022	28/03/2022	23	1
Tumor	20/01/2022	24/01/2022	HI	3	8	NA	NA	03/02/2022	24/02/2022	28/03/2022	10	1
Tumor	20/01/2022	24/01/2022	HI	3	9	NA	NA	16/02/2022	24/02/2022	28/03/2022	23	1
Tumor	20/01/2022	24/01/2022	HI	3	10	03/02/2022	NA	17/03/2022	24/02/2022	28/03/2022	52	1
Tumor	20/01/2022	24/01/2022	HI	3	11	22/02/2022	1	NA	24/02/2022	28/03/2022	63	0
Tumor	20/01/2022	24/01/2022	HI	3	12	25/02/2022	3	NA	24/02/2022	28/03/2022	63	0
Tumor	10/02/2022	14/02/2022	HI	4	1	NA	NA	09/03/2022	14/03/2022	18/04/2022	23	1
Tumor	10/02/2022	14/02/2022	HI	4	2	NA	NA	25/02/2022	14/03/2022	18/04/2022	11	1
Tumor	10/02/2022	14/02/2022	HI	4	3	23/02/2022	NA	06/03/2022	14/03/2022	18/04/2022	20	1
Tumor	10/02/2022	14/02/2022	HI	4	4	10/03/2022	NA	17/03/2022	14/03/2022	18/04/2022	31	1
Tumor	10/02/2022	14/02/2022	HI	4	5	NA	NA	16/03/2022	14/03/2022	18/04/2022	30	1
Tumor	10/02/2022	14/02/2022	HI	4	6	NA	NA	25/03/2022	14/03/2022	18/04/2022	39	1
Tumor	10/02/2022	14/02/2022	HI	4	7	NA	NA	13/04/2022	14/03/2022	18/04/2022	58	1
Tumor	10/02/2022	14/02/2022	HI	4	8	NA	NA	25/03/2022	14/03/2022	18/04/2022	39	1
Tumor	10/02/2022	14/02/2022	HI	4	9	28/03/2022	NA	13/04/2022	14/03/2022	18/04/2022	58	1
Tumor	10/02/2022	14/02/2022	HI	4	10	28/02/2022	1	NA	14/03/2022	18/04/2022	63	0
Tumor	10/02/2022	14/02/2022	HI	4	11	NA	NA	22/02/2022	14/03/2022	18/04/2022	8	1
Tumor	10/02/2022	14/02/2022	HI	4	12	13/04/2022	2	NA	14/03/2022	18/04/2022	63	0
Tumor	24/02/2022	28/02/2022	HI	5	1	09/03/2022	NA	NA	31/03/2022	27/04/2022	58	0
Tumor	24/02/2022	28/02/2022	HI	5	2	NA	NA	NA	31/03/2022	27/04/2022	58	0
Tumor	24/02/2022	28/02/2022	HI	5	3	NA	NA	NA	31/03/2022	27/04/2022	58	0
Tumor	24/02/2022	28/02/2022	HI	5	4	NA	NA	23/03/2022	31/03/2022	02/05/2022	23	1
Tumor	24/02/2022	28/02/2022	HI	5	5	NA	NA	NA	31/03/2022	27/04/2022	58	0
Tumor	24/02/2022	28/02/2022	HI	5	7	NA	NA	16/03/2022	31/03/2022	02/05/2022	16	1
Tumor	24/02/2022	28/02/2022	HI	5	8	NA	NA	NA	31/03/2022	27/04/2022	58	0
Tumor	24/02/2022	28/02/2022	HI	5	9	09/03/2022	NA	NA	31/03/2022	27/04/2022	58	0
Tumor	24/02/2022	28/02/2022	HI	5	10	08/03/2022	NA	02/05/2022	31/03/2022	02/05/2022	63	1
Tumor	24/02/2022	28/02/2022	HI	5	11	NA	NA	02/05/2022	31/03/2022	02/05/2022	63	1
Tumor	24/02/2022	28/02/2022	HI	5	12	NA	NA	NA	31/03/2022	02/05/2022	63	0
Tumor	06/01/2022	10/01/2022	LI	1	1	NA	NA	07/02/2022	10/02/2022	14/03/2022	28	1
Tumor	06/01/2022	10/01/2022	LI	1	2	NA	NA	11/02/2022	10/02/2022	14/03/2022	32	1
Tumor	06/01/2022	10/01/2022	LI	1	3	NA	NA	27/02/2022	10/02/2022	14/03/2022	48	1
Tumor	06/01/2022	10/01/2022	LI	1	4	NA	NA	22/01/2022	10/02/2022	14/03/2022	12	1
Tumor	06/01/2022	10/01/2022	LI	1	5	NA	NA	28/02/2022	10/02/2022	14/03/2022	49	1
Tumor	06/01/2022	10/01/2022	LI	1	6	NA	NA	16/02/2022	10/02/2022	14/03/2022	37	1
Tumor	06/01/2022	10/01/2022	LI	1	7	NA	NA	25/01/2022	10/02/2022	14/03/2022	15	1
Tumor	06/01/2022	10/01/2022	LI	1	8	NA	NA	NA	10/02/2022	14/03/2022	63	0
Tumor	06/01/2022	10/01/2022	LI	1	9	NA	NA	03/02/2022	10/02/2022	14/03/2022	24	1
Tumor	06/01/2022	10/01/2022	LI	1	10	NA	NA	03/02/2022	10/02/2022	14/03/2022	24	1
Tumor	06/01/2022	10/01/2022	LI	1	11	NA	NA	03/02/2022	10/02/2022	14/03/2022	24	1
Tumor	06/01/2022	10/01/2022	LI	1	12	NA	NA	25/01/2022	10/02/2022	14/03/2022	15	1
Tumor	13/01/2022	17/01/2022	LI	2	1	NA	NA	07/03/2022	17/02/2022	21/03/2022	49	1
Tumor	13/01/2022	17/01/2022	LI	2	2	NA	NA	11/02/2022	17/02/2022	21/03/2022	25	1
Tumor	13/01/2022	17/01/2022	LI	2	3	03/02/2022	NA	11/02/2022	17/02/2022	21/03/2022	25	1
Tumor	13/01/2022	17/01/2022	LI	2	4	NA	NA	03/02/2022	17/02/2022	21/03/2022	17	1
Tumor	13/01/2022	17/01/2022	LI	2	5	NA	NA	03/02/2022	17/02/2022	21/03/2022	17	1
Tumor	13/01/2022	17/01/2022	LI	2	6	NA	NA	15/02/2022	17/02/2022	21/03/2022	29	1
Tumor	13/01/2022	17/01/2022	LI	2	7	NA	NA	07/02/2022	17/02/2022	21/03/2022	21	1
Tumor	13/01/2022	17/01/2022	LI	2	8	NA	NA	11/02/2022	17/02/2022	21/03/2022	25	1
Tumor	13/01/2022	17/01/2022	LI	2	9	NA	NA	16/02/2022	17/02/2022	21/03/2022	30	1
Tumor	13/01/2022	17/01/2022	LI	2	10	NA	NA	04/02/2022	17/02/2022	21/03/2022	18	1
Tumor	13/01/2022	17/01/2022	LI	2	11	NA	NA	04/02/2022	17/02/2022	21/03/2022	18	1
Tumor	13/01/2022	17/01/2022	LI	2	12	NA	NA	15/02/2022	17/02/2022	21/03/2022	29	1
Tumor	20/01/2022	24/01/2022	LI	3	1	NA	NA	27/01/2022	24/02/2022	28/03/2022	3	1
Tumor	20/01/2022	24/01/2022	LI	3	2	NA	NA	17/03/2022	24/02/2022	28/03/2022	52	1
Tumor	20/01/2022	24/01/2022	LI	3	3	NA	NA	28/02/2022	24/02/2022	28/03/2022	35	1
Tumor	20/01/2022	24/01/2022	LI	3	4	NA	NA	28/01/2022	24/02/2022	28/03/2022	4	1
Tumor	20/01/2022	24/01/2022	LI	3	6	NA	NA	17/03/2022	24/02/2022	28/03/2022	52	1
Tumor	20/01/2022	24/01/2022	LI	3	8	NA	NA	09/03/2022	24/02/2022	28/03/2022	44	1
Tumor	20/01/2022	24/01/2022	LI	3	9	NA	NA	31/01/2022	24/02/2022	28/03/2022	7	1
Tumor	20/01/2022	24/01/2022	LI	3	10	NA	NA	16/02/2022	24/02/2022	28/03/2022	23	1
Tumor	20/01/2022	24/01/2022	LI	3	11	NA	NA	28/01/2022	24/02/2022	28/03/2022	4	1
Tumor	10/02/2022	14/02/2022	LI	4	1	NA	NA	17/03/2022	14/03/2022	18/04/2022	31	1
Tumor	10/02/2022	14/02/2022	LI	4	2	NA	0	NA	14/03/2022	18/04/2022	63	0
Tumor	10/02/2022	14/02/2022	LI	4	3	NA	NA	21/03/2022	14/03/2022	18/04/2022	35	1
Tumor	10/02/2022	14/02/2022	LI	4	4	NA	NA	17/03/2022	14/03/2022	18/04/2022	31	1
Tumor	10/02/2022	14/02/2022	LI	4	5	NA	NA	NA	14/03/2022	18/04/2022	63	0
Tumor	10/02/2022	14/02/2022	LI	4	6	NA	0	06/04/2022	14/03/2022	18/04/2022	51	1
Tumor	10/02/2022	14/02/2022	LI	4	7	NA	NA	NA	14/03/2022	18/04/2022	63	0
Tumor	10/02/2022	14/02/2022	LI	4	8	NA	0	21/02/2022	14/03/2022	18/04/2022	7	1
Tumor	10/02/2022	14/02/2022	LI	4	9	NA	NA	21/03/2022	14/03/2022	18/04/2022	35	1
Tumor	10/02/2022	14/02/2022	LI	4	10	NA	NA	28/03/2022	14/03/2022	18/04/2022	42	1
Tumor	10/02/2022	14/02/2022	LI	4	11	NA	NA	28/03/2022	14/03/2022	18/04/2022	42	1
Tumor	10/02/2022	14/02/2022	LI	4	12	NA	NA	09/03/2022	14/03/2022	18/04/2022	23	1
Tumor	24/02/2022	28/02/2022	LI	5	1	NA	NA	13/04/2022	31/03/2022	02/05/2022	44	1
Tumor	24/02/2022	28/02/2022	LI	5	2	09/03/2022	2	NA	31/03/2022	02/05/2022	63	0
Tumor	24/02/2022	28/02/2022	LI	5	3	NA	NA	20/04/2022	31/03/2022	02/05/2022	51	1
Tumor	24/02/2022	28/02/2022	LI	5	4	NA	0	NA	31/03/2022	02/05/2022	63	0
Tumor	24/02/2022	28/02/2022	LI	5	5	04/03/2022	1	NA	31/03/2022	02/05/2022	63	0
Tumor	24/02/2022	28/02/2022	LI	5	6	NA	0	NA	31/03/2022	02/05/2022	63	0
Tumor	24/02/2022	28/02/2022	LI	5	7	25/03/2022	1	NA	31/03/2022	02/05/2022	63	0
Tumor	24/02/2022	28/02/2022	LI	5	8	NA	0	NA	31/03/2022	02/05/2022	63	0
Tumor	24/02/2022	28/02/2022	LI	5	9	NA	0	NA	31/03/2022	02/05/2022	63	0
Tumor	24/02/2022	28/02/2022	LI	5	10	NA	NA	06/04/2022	31/03/2022	02/05/2022	37	1
Tumor	24/02/2022	28/02/2022	LI	5	11	NA	NA	25/03/2022	31/03/2022	02/05/2022	25	1
Tumor	24/02/2022	28/02/2022	LI	5	12	NA	NA	06/04/2022	31/03/2022	02/05/2022	37	1
